# Supplementary material for: Tris(2-amino-1,3-thia­zolium) hydrogen sulfate sulfate monohydrate
Source: Acta Crystallogr Sect E Struct Rep Online. 2011 Nov 5;67(Pt 12):o3216–7. doi: 10.1107/S1600536811046010 (PMC3238880; doi:10.1107/S1600536811046010)
Supplement: Supplementary file 1 [file e-67-o3216-sup1.cif]

##############################################################################
#                                                                            #
# This CIF contains the data in a paper accepted for publication in          #
# Acta Crystallographica Section E. It conforms to the requirements of       #
# Notes for Authors for Acta Crystallographica Section E, and has been       #
# peer reviewed under the auspices of the IUCr Commission on Journals.       #
#                                                                            #
# Full details of the Crystallographic Information File format               #
# are given in the paper "The Crystallographic Information File (CIF):       #
# a New Standard Archive File for Crystallography" by S. R. Hall, F. H.      #
# Allen and I. D. Brown [Acta Cryst. (1991), A47, 655-685].                  #
#                                                                            #
# The current version of the core CIF dictionary is obtainable from          #
# ftp://ftp.iucr.org/pub/cif_core.dic.                                       #
#                                                                            #
# Software is freely available for graphical display of the structure(s)     #
# in this CIF. For information consult the CIF software page                 #
# http://www.iucr.org/resources/cif/software.                                #
#                                                                            #
# This file may be used for bona fide research purposes within the           #
# scientific community so long as proper attribution is given to the journal # 
# article from which it was obtained.                                        #
#                                                                            #
##############################################################################
data_I
_audit_creation_method     SHELXL-97
_chemical_name_systematic
;
Tris(2-amino-1,3-thiazolium) hydrogen sulfate sulfate monohydrate
;
_chemical_name_common     ?
_chemical_formula_moiety     '3(C3 H5 N2 S +), H O4 S -, O4 S 2-, H2 O'
_chemical_formula_sum     'C9 H18 N6 O9 S5'
_chemical_formula_iupac     '3C3 H5 N2 S +, H S O4 -, S O4 2-, H2 O'
_chemical_formula_weight     514.59
_chemical_melting_point     ?
_symmetry_cell_setting     monoclinic
_symmetry_space_group_name_H-M     P21/n
_symmetry_space_group_name_hall     '-P 2yn'
loop_
    _symmetry_equiv_pos_as_xyz
    'x, y, z'
    '-x+1/2, y+1/2, -z+1/2'
    '-x, -y, -z'
    'x-1/2, -y-1/2, z-1/2'
_cell_length_a     11.64180(10)
_cell_length_b     9.85490(10)
_cell_length_c     17.42910(10)
_cell_angle_alpha     90.00
_cell_angle_beta     90.3853(7)
_cell_angle_gamma     90.00
_cell_volume     1999.57(3)
_cell_formula_units_Z     4
_cell_measurement_reflns_used     19931
_cell_measurement_theta_min     3.7938
_cell_measurement_theta_max     66.9020
_cell_measurement_temperature     120(2)
_cell_special_details     ?
_exptl_crystal_description     plate
_exptl_crystal_colour     colourless
_exptl_crystal_size_max     0.5148
_exptl_crystal_size_mid     0.1474
_exptl_crystal_size_min     0.1001
_exptl_crystal_density_diffrn     1.709
_exptl_crystal_density_meas     ?
_exptl_crystal_density_method     'not measured'
_exptl_crystal_F_000     1064
_exptl_absorpt_coefficient_mu     5.890
_exptl_absorpt_correction_type     multi-scan
_exptl_absorpt_process_details
;
(CrysAlis PRO; Agilent, 2010)
;
_exptl_absorpt_correction_T_min     0.13596
_exptl_absorpt_correction_T_max     1.00000
_exptl_special_details     ?
_diffrn_ambient_temperature     120(2)
_diffrn_radiation_type     CuK\a
_diffrn_radiation_wavelength     1.54178
_diffrn_radiation_source     'Enhance Ultra (Cu) X-ray Source'
_diffrn_radiation_monochromator     'mirror'
_diffrn_measurement_device_type     'Agilent Xcalibur Atlas Gemini ultra'
_diffrn_measurement_method
;
  Rotation method data acquisition using \w
;
_diffrn_detector_area_resol_mean     10.3784
_diffrn_reflns_number     25544
_diffrn_reflns_av_R_equivalents     0.0404
_diffrn_reflns_av_sigmaI/netI     0.0175
_diffrn_reflns_theta_min     4.55
_diffrn_reflns_theta_max     67.01
_diffrn_reflns_theta_full     67.01
_diffrn_measured_fraction_theta_max     0.997
_diffrn_measured_fraction_theta_full     0.997
_diffrn_reflns_limit_h_min     -13
_diffrn_reflns_limit_h_max     13
_diffrn_reflns_limit_k_min     -11
_diffrn_reflns_limit_k_max     11
_diffrn_reflns_limit_l_min     -18
_diffrn_reflns_limit_l_max     20
_diffrn_standards_number     ?
_diffrn_standards_interval_count     ?
_diffrn_standards_interval_time     ?
_diffrn_standards_decay_%     ?
_refine_special_details
;
Refinement of <i>F</i>^2^ against ALL reflections. The weighted <i>R</i>-factor
<i>wR</i> and goodness of fit <i>S</i> are based on <i>F</i>^2^, conventional
<i>R</i>-factors <i>R</i> are based on <i>F</i>, with <i>F</i> set to zero for
negative <i>F</i>^2^. The threshold expression of <i>F</i>^2^ >
\s(<i>F</i>^2^) is used only for calculating <i>R</i>-factors(gt) <i>etc</i>.
and is not relevant to the choice of reflections for refinement.
<i>R</i>-factors based on <i>F</i>^2^ are statistically about twice as large
as those based on <i>F</i>, and <i>R</i>- factors based on ALL data will be
even larger. The hydrogen atoms were localized from the difference Fourier
map. Despite of that,all hydrogen atoms connected to C were constrained to
ideal positions. The N---H and O---H distances were left unrestrained. The
isotropic temperature parameters of hydrogen atoms were calculated as
1.2*<i>U</i>~eq~ of the parent atom.
;
_reflns_number_total     3558
_reflns_number_gt     3455
_reflns_threshold_expression     I>2sigma(I)
_refine_ls_structure_factor_coef     Fsqd
_refine_ls_matrix_type     full
_refine_ls_R_factor_all     0.0299
_refine_ls_R_factor_gt     0.0290
_refine_ls_wR_factor_gt     0.0748
_refine_ls_wR_factor_ref     0.0754
_refine_ls_goodness_of_fit_ref     1.049
_refine_ls_restrained_S_all     1.049
_refine_ls_number_reflns     3558
_refine_ls_number_parameters     280
_refine_ls_number_restraints     0
_refine_ls_hydrogen_treatment     mixed
_refine_ls_weighting_scheme     calc
_refine_ls_weighting_details
         'calc w=1/[\s^2^(Fo^2^)+(0.0412P)^2^+1.5439P] where P=(Fo^2^+2Fc^2^)/3'
_atom_sites_solution_hydrogens     geom
_atom_sites_solution_primary     direct
_atom_sites_solution_secondary     difmap
_refine_ls_shift/su_max     0.001
_refine_ls_shift/su_mean     0.000
_refine_diff_density_max     0.334
_refine_diff_density_min     -0.681
_refine_ls_extinction_method     none
_refine_ls_extinction_coef     ?
loop_
    _atom_type_symbol
    _atom_type_description
    _atom_type_scat_dispersion_real
    _atom_type_scat_dispersion_imag
    _atom_type_scat_source
    'C' 'C' 0.0181 0.0091
                         'International Tables Vol C Tables 4.2.6.8 and 6.1.1.4'
    'H' 'H' 0.0000 0.0000
                         'International Tables Vol C Tables 4.2.6.8 and 6.1.1.4'
    'O' 'O' 0.0492 0.0322
                         'International Tables Vol C Tables 4.2.6.8 and 6.1.1.4'
    'S' 'S' 0.3331 0.5567
                         'International Tables Vol C Tables 4.2.6.8 and 6.1.1.4'
    'N' 'N' 0.0311 0.0180
                         'International Tables Vol C Tables 4.2.6.8 and 6.1.1.4'
_computing_data_collection     'CrysAlis PRO (Agilent, 2010)'
_computing_cell_refinement     'CrysAlis PRO (Agilent, 2010)'
_computing_data_reduction     'CrysAlis PRO (Agilent, 2010)'
_computing_structure_solution     'SHELXS97 (Sheldrick, 2008)'
_computing_structure_refinement     'SHELXL97 (Sheldrick, 2008)'
_computing_molecular_graphics     'PLATON (Spek, 2009)'
_computing_publication_material     'publCIF (Westrip, 2010)'
loop_
    _atom_site_type_symbol
    _atom_site_label
    _atom_site_fract_x
    _atom_site_fract_y
    _atom_site_fract_z
    _atom_site_U_iso_or_equiv
    _atom_site_adp_type
    _atom_site_calc_flag
    _atom_site_refinement_flags
    _atom_site_occupancy
    _atom_site_symmetry_multiplicity
    _atom_site_disorder_assembly
    _atom_site_disorder_group
    C C1 0.29359(14) 0.74559(18) 0.51444(9) 0.0168(3) Uani d . 1 1 . .
    C C2 0.16124(15) 0.69841(19) 0.60694(10) 0.0203(4) Uani d . 1 1 . .
    H H2 0.1057 0.7191 0.6432 0.024 Uiso calc R 1 1 . .
    C C3 0.19494(15) 0.57200(18) 0.59119(10) 0.0207(4) Uani d . 1 1 . .
    H H3 0.1662 0.4948 0.6150 0.025 Uiso calc R 1 1 . .
    O O1 -0.10315(11) 0.07767(13) 0.22736(8) 0.0248(3) Uani d . 1 1 . .
    O O2 0.03550(11) 0.11665(13) 0.12781(7) 0.0231(3) Uani d . 1 1 . .
    O O3 -0.10426(12) 0.29105(13) 0.15778(8) 0.0261(3) Uani d . 1 1 . .
    H H1O3 -0.153(2) 0.265(2) 0.1193(14) 0.031 Uiso d . 1 1 . .
    O O4 0.04573(11) 0.24617(13) 0.24574(7) 0.0264(3) Uani d . 1 1 . .
    O O5 0.11893(12) 0.41726(14) 0.36173(8) 0.0243(3) Uani d . 1 1 . .
    H H2O5 0.127(2) 0.354(3) 0.3937(14) 0.029 Uiso d . 1 1 . .
    H H1O5 0.091(2) 0.380(3) 0.3292(15) 0.029 Uiso d . 1 1 . .
    O O6 0.16351(11) 0.06136(12) 0.56939(7) 0.0232(3) Uani d . 1 1 . .
    O O7 0.29107(11) 0.10060(13) 0.46267(8) 0.0259(3) Uani d . 1 1 . .
    O O8 0.10714(11) 0.21584(13) 0.46956(7) 0.0239(3) Uani d . 1 1 . .
    O O9 0.25934(12) 0.27724(13) 0.55539(8) 0.0308(3) Uani d . 1 1 . .
    S S1 -0.02774(3) 0.17660(4) 0.19126(2) 0.01635(10) Uani d . 1 1 . .
    S S2 0.20561(3) 0.16181(4) 0.51308(2) 0.01708(10) Uani d . 1 1 . .
    S S3 0.29952(4) 0.57034(4) 0.52038(2) 0.01888(10) Uani d . 1 1 . .
    N N1 0.35685(14) 0.82017(17) 0.46841(9) 0.0221(3) Uani d . 1 1 . .
    H H1N1 0.399(2) 0.780(2) 0.4378(14) 0.026 Uiso d . 1 1 . .
    H H2N1 0.344(2) 0.903(3) 0.4650(13) 0.026 Uiso d . 1 1 . .
    N N2 0.21729(13) 0.79555(16) 0.56378(8) 0.0178(3) Uani d . 1 1 . .
    H H1N2 0.2031(19) 0.875(3) 0.5679(12) 0.021 Uiso d . 1 1 . .
    C C7 0.08543(14) 0.75482(19) 0.37523(10) 0.0180(3) Uani d . 1 1 . .
    C C8 0.12455(15) 0.96823(19) 0.33003(10) 0.0223(4) Uani d . 1 1 . .
    H H8 0.1162 1.0619 0.3267 0.027 Uiso calc R 1 1 . .
    C C9 0.19866(16) 0.89764(19) 0.28789(11) 0.0243(4) Uani d . 1 1 . .
    H H9 0.2476 0.9356 0.2518 0.029 Uiso calc R 1 1 . .
    S S5 0.19216(4) 0.72483(5) 0.30915(2) 0.02143(10) Uani d . 1 1 . .
    N N5 0.03629(14) 0.65995(17) 0.41708(9) 0.0223(3) Uani d . 1 1 . .
    H H1N5 -0.012(2) 0.683(2) 0.4538(14) 0.027 Uiso d . 1 1 . .
    H H2N5 0.055(2) 0.580(3) 0.4078(13) 0.027 Uiso d . 1 1 . .
    N N6 0.06105(13) 0.88732(16) 0.37947(8) 0.0200(3) Uani d . 1 1 . .
    H H1N6 0.003(2) 0.915(2) 0.4024(13) 0.024 Uiso d . 1 1 . .
    S S4 -0.01139(4) 0.57716(4) 0.14954(2) 0.020 Uani d . 1 1 . .
    C C4 0.00150(14) 0.75220(18) 0.15074(10) 0.017 Uani d . 1 1 . .
    C C5 -0.13895(15) 0.71377(19) 0.23921(10) 0.022 Uani d . 1 1 . .
    H H5 -0.1933 0.7379 0.2757 0.026 Uiso calc R 1 1 . .
    C C6 -0.11839(16) 0.58563(19) 0.21834(10) 0.0230(4) Uani d . 1 1 . .
    H H6 -0.1565 0.5106 0.2381 0.028 Uiso calc R 1 1 . .
    N N3 -0.07096(12) 0.80736(16) 0.20091(8) 0.0176(3) Uani d . 1 1 . .
    H H1N3 -0.0797(19) 0.889(3) 0.2095(12) 0.021 Uiso d . 1 1 . .
    N N4 0.07243(14) 0.82190(17) 0.10758(10) 0.0238(3) Uani d . 1 1 . .
    H H1N4 0.116(2) 0.782(3) 0.0809(14) 0.029 Uiso d . 1 1 . .
    H H2N4 0.073(2) 0.906(3) 0.1111(13) 0.029 Uiso d . 1 1 . .
loop_
    _atom_site_aniso_label
    _atom_site_aniso_U_11
    _atom_site_aniso_U_22
    _atom_site_aniso_U_33
    _atom_site_aniso_U_12
    _atom_site_aniso_U_13
    _atom_site_aniso_U_23
    C1 0.0194(8) 0.0133(8) 0.0176(8) 0.0016(6) -0.0015(6) -0.0017(6)
    C2 0.0194(8) 0.0210(9) 0.0206(8) -0.0009(7) 0.0042(7) -0.0008(7)
    C3 0.0222(8) 0.0190(9) 0.0208(8) -0.0029(7) 0.0025(7) 0.0020(7)
    O1 0.0255(6) 0.0157(6) 0.0333(7) -0.0002(5) 0.0138(5) 0.0015(5)
    O2 0.0280(7) 0.0184(6) 0.0231(6) -0.0021(5) 0.0101(5) -0.0029(5)
    O3 0.0332(7) 0.0145(6) 0.0305(7) 0.0028(5) -0.0066(6) -0.0013(5)
    O4 0.0310(7) 0.0227(7) 0.0255(7) -0.0009(6) -0.0037(5) -0.0041(5)
    O5 0.0306(7) 0.0198(7) 0.0225(7) -0.0021(5) 0.0012(6) -0.0019(6)
    O6 0.0280(6) 0.0156(6) 0.0260(6) 0.0041(5) 0.0109(5) 0.0048(5)
    O7 0.0255(7) 0.0224(7) 0.0298(7) 0.0039(5) 0.0122(5) 0.0043(6)
    O8 0.0229(6) 0.0261(7) 0.0228(6) 0.0032(5) 0.0004(5) 0.0026(5)
    O9 0.0349(7) 0.0148(7) 0.0425(8) 0.0003(5) -0.0122(6) -0.0016(6)
    S1 0.0188(2) 0.0124(2) 0.0179(2) -0.00083(15) 0.00330(16) -0.00037(15)
    S2 0.0185(2) 0.0126(2) 0.0201(2) 0.00032(15) 0.00292(16) 0.00103(15)
    S3 0.0230(2) 0.0126(2) 0.0210(2) 0.00234(15) 0.00299(16) -0.00110(15)
    N1 0.0297(8) 0.0143(8) 0.0223(8) 0.0016(6) 0.0099(6) 0.0001(6)
    N2 0.0203(7) 0.0123(7) 0.0208(7) 0.0027(6) 0.0033(6) -0.0020(6)
    C7 0.0157(8) 0.0204(9) 0.0178(8) 0.0019(7) -0.0013(6) -0.0020(7)
    C8 0.0240(9) 0.0175(9) 0.0253(9) -0.0007(7) -0.0001(7) 0.0022(7)
    C9 0.0233(9) 0.0227(10) 0.0269(9) -0.0025(7) 0.0038(7) 0.0029(8)
    S5 0.0196(2) 0.0205(2) 0.0243(2) 0.00299(16) 0.00520(17) -0.00179(17)
    N5 0.0250(8) 0.0178(8) 0.0243(8) 0.0031(6) 0.0056(6) 0.0015(6)
    N6 0.0188(7) 0.0208(8) 0.0204(7) 0.0041(6) 0.0044(6) -0.0007(6)
    S4 0.025 0.013 0.024 0.000 0.004 0.002
    C4 0.018 0.013 0.021 0.000 0.000 0.001
    C5 0.022 0.022 0.021 0.001 0.006 -0.001
    C6 0.0271(9) 0.0211(9) 0.0210(9) -0.0051(7) 0.0040(7) 0.0028(7)
    N3 0.0189(7) 0.0120(7) 0.0220(7) 0.0011(6) 0.0032(6) -0.0014(6)
    N4 0.0251(8) 0.0148(8) 0.0317(9) -0.0014(6) 0.0128(7) -0.0032(7)
_geom_special_details
;
All e.s.d.'s (except the e.s.d. in the dihedral angle between two l.s. planes)
are estimated using the full covariance matrix. The cell e.s.d.'s are taken
into account individually in the estimation of e.s.d.'s in distances, angles
and torsion angles; correlations between e.s.d.'s in cell parameters are only
used when they are defined by crystal symmetry. An approximate (isotropic)
treatment of cell e.s.d.'s is used for estimating e.s.d.'s involving l.s.
planes.
;
loop_
    _geom_bond_atom_site_label_1
    _geom_bond_atom_site_label_2
    _geom_bond_site_symmetry_2
    _geom_bond_distance
    _geom_bond_publ_flag
    C1 N1 . 1.317(2) ?
    C1 N2 . 1.335(2) ?
    C1 S3 . 1.7315(18) ?
    C2 C3 . 1.335(3) ?
    C2 N2 . 1.384(2) ?
    C2 H2 . 0.9300 ?
    C3 S3 . 1.7395(18) ?
    C3 H3 . 0.9300 ?
    O1 S1 . 1.4576(13) ?
    O2 S1 . 1.4577(12) ?
    O3 S1 . 1.5490(13) ?
    O3 H1O3 . 0.91(3) ?
    O4 S1 . 1.4465(13) ?
    O5 H2O5 . 0.84(3) ?
    O5 H1O5 . 0.75(3) ?
    O6 S2 . 1.4797(13) ?
    O7 S2 . 1.4620(13) ?
    O8 S2 . 1.4701(13) ?
    O9 S2 . 1.4908(14) ?
    N1 H1N1 . 0.83(3) ?
    N1 H2N1 . 0.83(3) ?
    N2 H1N2 . 0.81(2) ?
    C7 N5 . 1.319(2) ?
    C7 N6 . 1.338(2) ?
    C7 S5 . 1.7254(17) ?
    C8 C9 . 1.333(3) ?
    C8 N6 . 1.390(2) ?
    C8 H8 . 0.9300 ?
    C9 S5 . 1.7446(19) ?
    C9 H9 . 0.9300 ?
    N5 H1N5 . 0.88(2) ?
    N5 H2N5 . 0.83(3) ?
    N6 H1N6 . 0.83(2) ?
    S4 C4 . 1.7316(18) ?
    S4 C6 . 1.7369(18) ?
    C4 N4 . 1.314(2) ?
    C4 N3 . 1.335(2) ?
    C5 C6 . 1.336(3) ?
    C5 N3 . 1.389(2) ?
    C5 H5 . 0.9300 ?
    C6 H6 . 0.9300 ?
    N3 H1N3 . 0.83(2) ?
    N4 H1N4 . 0.80(3) ?
    N4 H2N4 . 0.83(3) ?
loop_
    _geom_angle_atom_site_label_1
    _geom_angle_atom_site_label_2
    _geom_angle_atom_site_label_3
    _geom_angle_site_symmetry_1
    _geom_angle_site_symmetry_3
    _geom_angle
    _geom_angle_publ_flag
    N1 C1 N2 . . 124.34(17) ?
    N1 C1 S3 . . 124.81(14) ?
    N2 C1 S3 . . 110.84(13) ?
    C3 C2 N2 . . 113.17(16) ?
    C3 C2 H2 . . 123.4 ?
    N2 C2 H2 . . 123.4 ?
    C2 C3 S3 . . 111.26(13) ?
    C2 C3 H3 . . 124.4 ?
    S3 C3 H3 . . 124.4 ?
    S1 O3 H1O3 . . 115.0(15) ?
    H2O5 O5 H1O5 . . 101(3) ?
    O4 S1 O1 . . 112.89(8) ?
    O4 S1 O2 . . 113.00(8) ?
    O1 S1 O2 . . 111.42(7) ?
    O4 S1 O3 . . 103.77(8) ?
    O1 S1 O3 . . 107.65(8) ?
    O2 S1 O3 . . 107.55(8) ?
    O7 S2 O8 . . 111.76(8) ?
    O7 S2 O6 . . 110.62(7) ?
    O8 S2 O6 . . 108.90(8) ?
    O7 S2 O9 . . 109.09(8) ?
    O8 S2 O9 . . 107.58(8) ?
    O6 S2 O9 . . 108.80(8) ?
    C1 S3 C3 . . 90.30(8) ?
    C1 N1 H1N1 . . 117.7(16) ?
    C1 N1 H2N1 . . 119.3(16) ?
    H1N1 N1 H2N1 . . 122(2) ?
    C1 N2 C2 . . 114.42(15) ?
    C1 N2 H1N2 . . 123.7(16) ?
    C2 N2 H1N2 . . 121.9(15) ?
    N5 C7 N6 . . 124.62(16) ?
    N5 C7 S5 . . 124.39(14) ?
    N6 C7 S5 . . 110.97(13) ?
    C9 C8 N6 . . 113.02(17) ?
    C9 C8 H8 . . 123.5 ?
    N6 C8 H8 . . 123.5 ?
    C8 C9 S5 . . 111.31(14) ?
    C8 C9 H9 . . 124.3 ?
    S5 C9 H9 . . 124.3 ?
    C7 S5 C9 . . 90.40(9) ?
    C7 N5 H1N5 . . 119.7(15) ?
    C7 N5 H2N5 . . 116.7(16) ?
    H1N5 N5 H2N5 . . 124(2) ?
    C7 N6 C8 . . 114.30(15) ?
    C7 N6 H1N6 . . 121.2(16) ?
    C8 N6 H1N6 . . 123.1(15) ?
    C4 S4 C6 . . 90.36(9) ?
    N4 C4 N3 . . 124.35(17) ?
    N4 C4 S4 . . 124.64(14) ?
    N3 C4 S4 . . 111.01(13) ?
    C6 C5 N3 . . 113.14(16) ?
    C6 C5 H5 . . 123.4 ?
    N3 C5 H5 . . 123.4 ?
    C5 C6 S4 . . 111.34(14) ?
    C5 C6 H6 . . 124.3 ?
    S4 C6 H6 . . 124.3 ?
    C4 N3 C5 . . 114.15(15) ?
    C4 N3 H1N3 . . 126.5(15) ?
    C5 N3 H1N3 . . 119.3(15) ?
    C4 N4 H1N4 . . 118.6(18) ?
    C4 N4 H2N4 . . 118.9(16) ?
    H1N4 N4 H2N4 . . 122(2) ?
loop_
    _geom_hbond_atom_site_label_D
    _geom_hbond_atom_site_label_H
    _geom_hbond_atom_site_label_A
    _geom_hbond_site_symmetry_A
    _geom_hbond_distance_DH
    _geom_hbond_distance_HA
    _geom_hbond_distance_DA
    _geom_hbond_angle_DHA
    O3 H1O3 O9 4_565 0.91(2) 1.56(2) 2.474(2) 178(2)
    O5 H2O5 O8 . 0.84(3) 1.91(3) 2.7376(19) 166(2)
    O5 H1O5 O4 . 0.75(3) 2.03(3) 2.7628(19) 166(3)
    N1 H1N1 O2 2_555 0.83(2) 2.12(2) 2.904(2) 158(2)
    N1 H2N1 O7 1_565 0.83(3) 2.04(3) 2.869(2) 172(2)
    N2 H1N2 O6 1_565 0.80(3) 1.89(3) 2.695(2) 175(2)
    N3 H1N3 O1 1_565 0.83(3) 1.91(3) 2.730(2) 179(3)
    N4 H1N4 O7 2_555 0.80(3) 2.23(3) 2.968(2) 156(3)
    N4 H2N4 O2 1_565 0.83(3) 2.14(3) 2.958(2) 167(2)
    N5 H1N5 O8 3_566 0.88(2) 2.01(2) 2.870(2) 165.0(19)
    N5 H2N5 O5 . 0.83(3) 1.94(3) 2.755(2) 164(2)
    N6 H1N6 O6 3_566 0.83(2) 2.02(2) 2.814(2) 160(2)
    C8 H8 O4 1_565 0.93 2.44 3.238(2) 144
    C9 H9 O5 2_555 0.93 2.53 3.380(2) 152
data_global
_journal_date_recd_electronic     2011-10-12
_journal_date_accepted     2011-11-01
_journal_name_full     'Acta Crystallographica, Section E'
_journal_year     2011
_journal_volume     67
_journal_issue     12
_journal_page_first     o3216
_journal_page_last     o3217
_journal_paper_category     QO
_journal_coeditor_code     VM2128
_publ_contact_author_name     'Matulkov\'a, Irena'
_publ_contact_author_address
;
Department of Inorganic Chemistry, Faculty of Science,
Charles University in Prague
Hlavova 2030
128 40 Prague 2
Czech Republic
Institute of Physics of the ASCR, Na Slovance 2, 182 21 Prague 8, Czech
Republic
;
_publ_contact_author_email     'irena.mat@atlas.cz'
_publ_contact_author_fax     '+420221951253'
_publ_contact_author_phone     '+420221951255'
_publ_section_title
;
Tris(2-amino-1,3-thiazolium) hydrogen sulfate sulfate monohydrate
;
loop_
    _publ_author_name
    _publ_author_footnote
    _publ_author_address
    'Matulkov\'a, Irena' ?
;
Department of Inorganic Chemistry, Faculty of Science,
Charles University in Prague
Hlavova 2030
128 40 Prague 2
Czech Republic
Institute of Physics, AS CR, v.v.i.
Na Slovance 2
182 21 Praha 8
Czech Republic
;
    'N\<emec, Ivan' .
;
Department of Inorganic Chemistry, Faculty of Science,
Charles University in Prague
Hlavova 2030
128 40 Prague 2
Czech Republic
;
    'Cihelka, Jaroslav' .
;
Institute of Physics, AS CR, v.v.i.
Na Slovance 2
182 21 Praha 8
Czech Republic
;
    'Pojarov\'a, Michaela' .
;
Institute of Physics, AS CR, v.v.i.
Na Slovance 2
182 21 Praha 8
Czech Republic
;
    'Du\<sek, Michal' .
;
Institute of Physics, AS CR, v.v.i.
Na Slovance 2
182 21 Praha 8
Czech Republic
;
