# Supplementary material for: Tris(2-amino-1,3-thia­zolium) hydrogen sulfate sulfate monohydrate
Source: Acta Crystallogr Sect E Struct Rep Online. 2011 Nov 5;67(Pt 12):o3216–7. doi: 10.1107/S1600536811046010 (PMC3238880; doi:10.1107/S1600536811046010)
Supplement: Supplementary file 2 [file e-67-o3216-Isup2.hkl]

# 
# h,k,l, Fc-squared, Fo-squared, sigma(Fo-squared) and status flag 
# 
data_I
_shelx_title ' 2_ATH_H2SO4_3 in P2(1)/n' 
_shelx_refln_list_code          4 
_shelx_F_calc_maximum      415.06 
_exptl_crystal_F_000      1064.00 
_reflns_d_resolution_high  0.8374 
 
loop_ 
 _symmetry_equiv_pos_as_xyz 
 'x, y, z' 
 '-x+1/2, y+1/2, -z+1/2' 
 '-x, -y, -z' 
 'x-1/2, -y-1/2, z-1/2' 
 
_cell_length_a    11.6418 
_cell_length_b     9.8549 
_cell_length_c    17.4291 
_cell_angle_alpha  90.000 
_cell_angle_beta   90.385 
_cell_angle_gamma  90.000 
 
_shelx_F_squared_multiplier     1.000 
 
loop_ 
 _refln_index_h 
 _refln_index_k 
 _refln_index_l 
 _refln_F_squared_calc 
 _refln_F_squared_meas 
 _refln_F_squared_sigma 
 _refln_observed_status 
   2   0   0       33.01       44.39      4.74 o 
   4   0   0     1453.49     1281.53     35.70 o 
   6   0   0     2093.80     1760.62     53.78 o 
   8   0   0     1575.72     1554.40     18.43 o 
  10   0   0     8689.97     8786.93    100.30 o 
  12   0   0     3481.86     3483.91     70.00 o 
   1   1   0     1374.64     1556.37     43.52 o 
   2   1   0       27.93       20.85      2.98 o 
   3   1   0     1777.59     1729.88     57.41 o 
   4   1   0      201.94      116.29      8.02 o 
   5   1   0      219.94      140.75     10.08 o 
   6   1   0     1996.57     1894.02     60.83 o 
   7   1   0     5485.95     5342.13     52.13 o 
   8   1   0        5.46        8.62      1.43 o 
   9   1   0      253.61      258.54      4.61 o 
  10   1   0      241.90      259.39      4.95 o 
  11   1   0       88.99       76.44      2.95 o 
  12   1   0      438.97      444.21      7.81 o 
  13   1   0      342.40      333.94      9.16 o 
   0   2   0    46197.29    44182.39    130.40 o 
   1   2   0     3574.65     3947.54     69.29 o 
   2   2   0       50.70       62.31      3.14 o 
   3   2   0    13004.44    13290.44    202.19 o 
   4   2   0      698.84      747.90     31.17 o 
   5   2   0       80.93       69.57      8.53 o 
   6   2   0      939.16      834.16     32.39 o 
   7   2   0     2601.17     2550.15     34.92 o 
   8   2   0      806.39      738.58     11.15 o 
   9   2   0     6296.78     6208.90     62.99 o 
  10   2   0        0.07       11.90      4.95 o 
  11   2   0      160.61      152.63      4.50 o 
  12   2   0       66.09       59.50      2.67 o 
  13   2   0      793.34      781.68      9.55 o 
   1   3   0     2926.03     2953.85     59.11 o 
   2   3   0     2820.19     2726.69     56.11 o 
   3   3   0     6614.32     6688.16    202.94 o 
   4   3   0     3078.23     3022.49     46.56 o 
   5   3   0     1843.38     1980.97     44.10 o 
   6   3   0      970.03      917.07     17.60 o 
   7   3   0     3511.50     3542.97     55.17 o 
   8   3   0      156.04      140.50      3.95 o 
   9   3   0      262.80      254.69      6.55 o 
  10   3   0      133.75      131.86      4.63 o 
  11   3   0       76.92       73.32      3.18 o 
  12   3   0     1459.61     1495.53     14.13 o 
  13   3   0        3.67        7.65      1.48 o 
   0   4   0       62.84       53.60      8.70 o 
   1   4   0        5.03       40.39     18.58 o 
   2   4   0     1498.24     1491.43     33.47 o 
   3   4   0     5520.67     6060.03    166.64 o 
   4   4   0     1241.38     1333.36     33.62 o 
   5   4   0      328.49      316.28      7.61 o 
   6   4   0      190.64      181.36      4.90 o 
   7   4   0     1708.35     1574.17     19.82 o 
   8   4   0       85.20       88.82      3.82 o 
   9   4   0      538.91      545.44      7.89 o 
  10   4   0        0.58        0.13      1.23 o 
  11   4   0      285.77      309.95      6.31 o 
  12   4   0      425.01      442.13      7.15 o 
  13   4   0       51.61       52.27      5.13 o 
   1   5   0      810.18      755.04     24.42 o 
   2   5   0       69.96       58.80      6.76 o 
   3   5   0     4545.53     4515.05    142.50 o 
   4   5   0     2351.73     2281.35     27.64 o 
   5   5   0       57.23       61.28      2.48 o 
   6   5   0      474.03      483.02      9.80 o 
   7   5   0       25.82       18.88      3.04 o 
   8   5   0     2953.48     2893.76     37.86 o 
   9   5   0     2103.16     2124.26     21.59 o 
  10   5   0      473.88      488.36      7.16 o 
  11   5   0      140.08      135.88      5.01 o 
  12   5   0       41.52       41.92      2.36 o 
   0   6   0    12302.22    12975.70     88.52 o 
   1   6   0      718.80      676.13      6.88 o 
   2   6   0      522.94      553.20      5.61 o 
   3   6   0      100.59      139.62      6.34 o 
   4   6   0        2.53        6.87      2.48 o 
   5   6   0     1146.04     1072.46     15.32 o 
   6   6   0      282.61      235.10      5.56 o 
   7   6   0      169.36      143.97      6.76 o 
   8   6   0       27.36       27.13      2.79 o 
   9   6   0     3141.00     3036.45     40.49 o 
  10   6   0     2804.38     2738.35     30.05 o 
  11   6   0       21.46       22.43      1.84 o 
   1   7   0     1162.65     1063.60      9.73 o 
   2   7   0       20.95       25.60      1.97 o 
   3   7   0       74.52       75.16      3.13 o 
   4   7   0     4837.59     4715.75     42.67 o 
   5   7   0      976.71      970.77     10.69 o 
   6   7   0        4.74        7.15      1.76 o 
   7   7   0      916.25      866.33     32.55 o 
   8   7   0     2920.80     2652.73     80.90 o 
   9   7   0      164.90      152.81      4.36 o 
  10   7   0     1305.64     1326.85     12.56 o 
  11   7   0      146.26      140.11      4.38 o 
   0   8   0     8124.27     7575.36    181.13 o 
   1   8   0        1.39        3.45      1.68 o 
   2   8   0        9.10       12.64      2.91 o 
   3   8   0      179.27      175.80      5.09 o 
   4   8   0        7.17        9.61      1.88 o 
   5   8   0      207.99      212.92      6.15 o 
   6   8   0      679.17      653.83     10.08 o 
   7   8   0      455.45      438.35     11.41 o 
   8   8   0       59.66       58.00      3.14 o 
   9   8   0      242.13      247.47      5.76 o 
  10   8   0      321.58      331.54      7.11 o 
   1   9   0      426.21      426.12     10.08 o 
   2   9   0      113.25      110.93      4.63 o 
   3   9   0     3046.85     3145.42     37.65 o 
   4   9   0        3.21        1.22      1.75 o 
   5   9   0     2159.86     2133.80     33.49 o 
   6   9   0      470.98      459.30     11.15 o 
   7   9   0      682.34      606.39     22.93 o 
   8   9   0       12.55       10.24      1.52 o 
   0  10   0       34.87       33.52      4.66 o 
   1  10   0      195.54      190.43      8.31 o 
   2  10   0      128.01      148.88      5.13 o 
   3  10   0     3088.14     3376.12     46.04 o 
   4  10   0      468.02      508.66     15.82 o 
   5  10   0       95.14      103.96      5.44 o 
   6  10   0      142.08      144.82     10.45 o 
   7  10   0      103.50      108.10      6.19 o 
   1  11   0       62.91       74.80      4.47 o 
   2  11   0     1145.96     1306.83     51.93 o 
   3  11   0        1.68        2.68      2.66 o 
   4  11   0     3412.30     3848.00    191.06 o 
 -13   0   1      334.06      310.57      8.20 o 
 -11   0   1      188.39      180.86      6.08 o 
  -9   0   1      906.33      873.10     11.38 o 
  -7   0   1     1288.22     1323.77     23.73 o 
  -5   0   1     2229.86     2434.41     54.71 o 
  -3   0   1     6344.50     6481.38     62.20 o 
  -1   0   1      355.30      335.88      8.09 o 
   1   0   1      702.03      672.17     14.90 o 
   3   0   1    11562.22    10265.14     91.80 o 
   5   0   1      450.80      436.48     25.16 o 
   7   0   1        9.08        6.86      1.59 o 
   9   0   1     3924.64     3931.20     39.59 o 
  11   0   1      219.97      220.23      6.99 o 
  13   0   1     1592.90     1489.80     48.35 o 
 -13   1   1       37.65       32.73      2.35 o 
 -12   1   1      201.56      190.47      5.43 o 
 -11   1   1      648.81      655.92      9.28 o 
 -10   1   1       10.50        7.98      1.55 o 
  -9   1   1       40.92       42.69      3.55 o 
  -8   1   1      138.07      144.62      3.15 o 
  -7   1   1      655.01      697.76      6.37 o 
  -6   1   1      179.47      157.73     11.54 o 
  -5   1   1     1117.44     1048.30     25.59 o 
  -4   1   1       85.35      113.72      7.41 o 
  -3   1   1     2250.79     2268.94    103.14 o 
  -2   1   1      256.71      238.38     14.31 o 
  -1   1   1      479.83      291.82      5.59 o 
   0   1   1      250.05      305.84      7.92 o 
   1   1   1       18.19       25.67      3.05 o 
   2   1   1        0.62        2.59      1.72 o 
   3   1   1     2659.69     2590.20     60.24 o 
   4   1   1        2.71        0.08      3.20 o 
   5   1   1     2608.46     2451.11     73.96 o 
   6   1   1      327.06      278.00     15.52 o 
   7   1   1     6052.43     5933.53     41.85 o 
   8   1   1     1152.07     1092.82     10.07 o 
   9   1   1        2.51        3.55      1.09 o 
  10   1   1       28.30       30.02      1.75 o 
  11   1   1     1820.40     1806.27     13.89 o 
  12   1   1       82.98       83.93      3.43 o 
  13   1   1      259.31      264.18      5.96 o 
 -13   2   1      435.57      421.15      7.16 o 
 -12   2   1        3.69        3.18      1.18 o 
 -11   2   1       52.82       49.81      2.98 o 
 -10   2   1      256.48      267.50      5.76 o 
  -9   2   1     3589.82     3469.66     33.74 o 
  -8   2   1     4357.23     4610.00     43.93 o 
  -7   2   1     5269.72     5152.53     76.99 o 
  -6   2   1     1747.63     1620.09     97.64 o 
  -5   2   1     2240.73     2158.56     51.41 o 
  -4   2   1     5178.37     5144.76    112.50 o 
  -3   2   1      165.62      183.20     10.89 o 
  -2   2   1    12673.82    13324.03    669.46 o 
  -1   2   1       66.06       75.81      3.14 o 
   0   2   1     2132.39     2373.22     83.49 o 
   1   2   1       89.81      118.28      4.41 o 
   2   2   1     2395.36     2649.13     25.13 o 
   3   2   1      854.88      730.01     13.47 o 
   4   2   1     6022.39     5730.19    136.88 o 
   5   2   1     2597.11     2418.99     81.98 o 
   6   2   1     1983.58     1778.45     48.00 o 
   7   2   1       25.46       18.53      1.31 o 
   8   2   1       39.51       46.92      1.98 o 
   9   2   1      286.69      298.20      5.38 o 
  10   2   1        5.81       10.41      3.29 o 
  11   2   1      512.49      511.78      7.96 o 
  12   2   1      284.54      275.18      5.49 o 
  13   2   1       81.28       80.87      3.26 o 
 -13   3   1      301.13      304.37      7.95 o 
 -12   3   1       31.10       27.49      1.83 o 
 -11   3   1       24.84       24.36      2.19 o 
 -10   3   1     3964.54     4176.92     24.99 o 
  -9   3   1      256.15      258.52      5.48 o 
  -8   3   1       39.27       48.41      4.04 o 
  -7   3   1      847.61      795.26     13.75 o 
  -6   3   1     1302.23     1261.39     41.85 o 
  -5   3   1     4691.68     5136.66     68.69 o 
  -4   3   1      287.28      344.79     10.94 o 
  -3   3   1     4381.29     4633.88    117.21 o 
  -2   3   1     7582.65     8049.43    261.31 o 
  -1   3   1     1120.25     1138.26     38.04 o 
   0   3   1      454.25      421.58      9.16 o 
   1   3   1      737.58      762.81     14.29 o 
   2   3   1    11435.06    10420.75    178.83 o 
   3   3   1     1353.86     1299.17     27.31 o 
   4   3   1      250.31      247.73     16.11 o 
   5   3   1      423.37      458.19     22.01 o 
   6   3   1     3161.88     3055.24     43.80 o 
   7   3   1      168.28      180.66      7.63 o 
   8   3   1     1045.53     1005.80     15.22 o 
   9   3   1       29.46       32.60      2.46 o 
  10   3   1      345.35      350.06      6.93 o 
  11   3   1     1315.21     1356.05     13.52 o 
  12   3   1     2164.91     2206.05     17.00 o 
  13   3   1        6.66        5.16      1.01 o 
 -13   4   1      167.88      151.08      5.20 o 
 -12   4   1      485.30      477.82      6.24 o 
 -11   4   1      125.80      119.43      3.77 o 
 -10   4   1       12.65       14.63      1.62 o 
  -9   4   1       77.40       71.92      2.77 o 
  -8   4   1     2307.10     2010.62     35.22 o 
  -7   4   1       22.74       16.34      2.12 o 
  -6   4   1     6869.78     6717.90    139.70 o 
  -5   4   1       72.14       59.87      3.28 o 
  -4   4   1      156.99      149.29     11.15 o 
  -3   4   1       37.06       73.03      4.61 o 
  -2   4   1      743.10      740.52     20.66 o 
  -1   4   1       95.63      136.34      4.96 o 
   0   4   1      445.03      449.78     10.94 o 
   1   4   1      372.29      383.48     11.00 o 
   2   4   1    16804.72    17514.68    395.02 o 
   3   4   1        6.61       10.49      3.90 o 
   4   4   1     4540.28     4474.22    106.93 o 
   5   4   1       60.15       74.70      3.51 o 
   6   4   1      287.67      223.34      5.47 o 
   7   4   1      907.14      887.11     13.11 o 
   8   4   1       15.17       20.85      2.82 o 
   9   4   1      207.25      200.98      5.92 o 
  10   4   1      673.15      683.94      9.44 o 
  11   4   1      844.56      858.33     10.58 o 
  12   4   1     1661.28     1678.37     19.41 o 
  13   4   1       71.18       70.76      3.58 o 
 -12   5   1       21.79       21.18      1.49 o 
 -11   5   1     4446.17     4501.49     32.57 o 
 -10   5   1     1084.41     1091.98     13.20 o 
  -9   5   1     1645.36     1650.41     17.91 o 
  -8   5   1      795.96      760.59     10.71 o 
  -7   5   1     4365.18     4035.21    126.29 o 
  -6   5   1     4796.12     4593.88     57.40 o 
  -5   5   1     6012.85     5873.03     68.92 o 
  -4   5   1     1684.79     1606.64     17.37 o 
  -3   5   1     1897.22     1958.72     38.68 o 
  -2   5   1     1286.38     1310.52     65.02 o 
  -1   5   1     8399.01     8576.91    228.30 o 
   0   5   1        3.83        2.16      1.95 o 
   1   5   1      336.37      340.79     11.70 o 
   2   5   1      651.69      741.17     42.57 o 
   3   5   1     3153.15     3074.29     51.08 o 
   4   5   1     2232.72     2207.68     27.10 o 
   5   5   1     1726.78     1647.26     19.80 o 
   6   5   1     9677.43     9335.87    104.70 o 
   7   5   1       15.93       10.78      1.98 o 
   8   5   1      667.02      639.75     11.41 o 
   9   5   1     4672.42     4677.33     45.56 o 
  10   5   1      109.64      112.46      3.54 o 
  11   5   1     1032.03     1062.61     11.01 o 
  12   5   1     2179.92     2258.48     45.92 o 
 -11   6   1       76.95       81.50      2.77 o 
 -10   6   1       30.56       30.68      1.97 o 
  -9   6   1     1363.36     1327.50     15.04 o 
  -8   6   1      219.48      215.03      7.79 o 
  -7   6   1        4.68        1.98      2.10 o 
  -6   6   1      322.98      313.63      7.10 o 
  -5   6   1    13290.45    12787.84    132.22 o 
  -4   6   1     1361.62     1409.02     13.85 o 
  -3   6   1      102.15       85.98      2.81 o 
  -2   6   1      143.07      148.48      3.19 o 
  -1   6   1      879.13      787.88      7.03 o 
   0   6   1      348.66      313.70      5.67 o 
   1   6   1        3.15        5.70      1.00 o 
   2   6   1     2187.32     2139.27     28.27 o 
   3   6   1      331.11      301.13      5.91 o 
   4   6   1      339.67      342.84      6.72 o 
   5   6   1     3659.71     3635.24     33.95 o 
   6   6   1      409.98      409.79      7.99 o 
   7   6   1     4489.85     4354.88    112.12 o 
   8   6   1     1165.06     1165.06     19.83 o 
   9   6   1     1992.52     1968.94     24.36 o 
  10   6   1      271.54      274.25      5.49 o 
  11   6   1       30.66       33.21      3.37 o 
 -11   7   1      840.79      848.76     16.78 o 
 -10   7   1     1710.89     1698.71     22.83 o 
  -9   7   1       48.53       46.28      2.34 o 
  -8   7   1      500.65      458.51     16.45 o 
  -7   7   1     1222.65     1155.50     19.20 o 
  -6   7   1      272.49      262.63      6.91 o 
  -5   7   1     4764.74     4767.84     49.07 o 
  -4   7   1     1355.23     1378.29     14.90 o 
  -3   7   1      199.65      206.49      4.40 o 
  -2   7   1     7524.04     7020.23     55.20 o 
  -1   7   1     1264.22     1150.17      9.64 o 
   0   7   1      612.54      583.98      7.74 o 
   1   7   1       22.49       23.20      1.89 o 
   2   7   1     4424.19     4175.68     33.30 o 
   3   7   1        4.00        5.81      1.33 o 
   4   7   1      175.91      180.06      4.80 o 
   5   7   1      324.99      324.50      6.06 o 
   6   7   1      113.53      111.38      4.12 o 
   7   7   1      315.26      253.02     11.30 o 
   8   7   1     3845.18     3547.80    142.56 o 
   9   7   1     1101.17     1079.51     18.70 o 
  10   7   1        3.17        4.98      1.72 o 
  11   7   1       10.65        8.77      1.35 o 
 -10   8   1       23.53       21.94      2.62 o 
  -9   8   1       39.57       42.12      2.09 o 
  -8   8   1      571.50      521.06     13.81 o 
  -7   8   1     1753.57     1615.55     35.28 o 
  -6   8   1      947.15      900.29     18.01 o 
  -5   8   1     1160.65     1166.48     13.36 o 
  -4   8   1      429.22      386.41      8.19 o 
  -3   8   1      328.19      326.06      7.18 o 
  -2   8   1     1929.49     1845.53     16.36 o 
  -1   8   1      287.86      244.49      6.44 o 
   0   8   1      911.27      778.24     10.70 o 
   1   8   1     3823.72     3525.57     55.93 o 
   2   8   1       24.90       12.40      2.27 o 
   3   8   1     2185.11     2211.23     24.90 o 
   4   8   1      340.37      354.03      7.01 o 
   5   8   1      924.13      911.89     12.30 o 
   6   8   1     3094.64     2872.52     56.65 o 
   7   8   1      982.25      861.53     35.22 o 
   8   8   1      237.90      237.79     11.56 o 
   9   8   1      120.32      132.67      3.36 o 
  10   8   1      622.96      635.19     12.76 o 
  -8   9   1      740.99      708.55     25.26 o 
  -7   9   1      395.71      402.56     11.84 o 
  -6   9   1      294.76      260.41     12.29 o 
  -5   9   1       57.32       58.50      3.76 o 
  -4   9   1     1639.55     1575.38     26.92 o 
  -3   9   1       51.69       50.65      3.09 o 
  -2   9   1       55.15       55.28      4.82 o 
  -1   9   1      283.52      313.58      8.69 o 
   0   9   1        5.77        8.83      2.42 o 
   1   9   1      291.81      279.55      8.65 o 
   2   9   1     1755.22     1679.97     23.90 o 
   3   9   1     2262.95     2303.88     35.54 o 
   4   9   1      667.30      709.24     10.33 o 
   5   9   1      341.61      332.73      8.84 o 
   6   9   1      241.94      233.14      7.20 o 
   7   9   1      348.34      349.74     16.11 o 
   8   9   1      240.64      234.59     10.98 o 
  -7  10   1        1.51        2.64      1.49 o 
  -6  10   1      356.69      368.53     21.17 o 
  -5  10   1        8.82        7.25      2.18 o 
  -4  10   1     1586.87     1781.51     41.91 o 
  -3  10   1      621.05      655.98     13.65 o 
  -2  10   1     5128.18     5218.81    116.29 o 
  -1  10   1       23.34       32.22      2.78 o 
   0  10   1      148.29      156.31      5.68 o 
   1  10   1      311.19      298.61      8.46 o 
   2  10   1     1971.51     2212.77     25.42 o 
   3  10   1      279.81      276.85      6.88 o 
   4  10   1        1.83        2.54      1.90 o 
   5  10   1       94.06       98.21      4.38 o 
   6  10   1       23.68       15.23      2.83 o 
   7  10   1      119.81      130.04      6.31 o 
  -4  11   1     2289.05     2704.77    141.29 o 
  -3  11   1      147.07      149.16      5.83 o 
  -2  11   1      184.39      200.42      9.50 o 
  -1  11   1       35.69       48.51      3.17 o 
   0  11   1       27.61       37.81      3.03 o 
   1  11   1       36.43       43.26      2.72 o 
   2  11   1      460.22      489.79     15.68 o 
   3  11   1      182.58      198.10     10.30 o 
   4  11   1      147.40      150.97      8.57 o 
 -12   0   2     4902.63     4808.83     54.22 o 
 -10   0   2       47.92       48.13      3.71 o 
  -8   0   2      909.14      858.60     11.98 o 
  -6   0   2       80.55       59.20     10.21 o 
  -4   0   2     1784.39     1816.78     39.27 o 
  -2   0   2   110127.10    97210.02    197.46 o 
   0   0   2      747.37      827.82     10.00 o 
   2   0   2    13628.64    12982.51     92.77 o 
   4   0   2    17278.03    16589.53    139.42 o 
   6   0   2        7.00        9.63      6.16 o 
   8   0   2     1680.39     1709.67     15.91 o 
  10   0   2     3588.97     3613.56     41.29 o 
  12   0   2      469.99      476.37     11.84 o 
 -13   1   2      101.49      103.93      3.81 o 
 -12   1   2     4717.46     4767.59     49.93 o 
 -11   1   2      268.88      258.87      5.53 o 
 -10   1   2      421.67      446.79      7.68 o 
  -9   1   2     1292.49     1293.50     15.28 o 
  -8   1   2        0.63        1.88      0.99 o 
  -7   1   2       93.19       79.96      2.56 o 
  -6   1   2     1320.58     1251.52     57.93 o 
  -5   1   2     2973.71     2766.47    176.74 o 
  -4   1   2    11398.20    11387.22    295.74 o 
  -3   1   2      242.64      175.01      6.65 o 
  -2   1   2     4211.23     4269.34     60.72 o 
  -1   1   2      267.52      255.60      3.89 o 
   0   1   2     3021.92     3368.98     46.01 o 
   1   1   2      119.85      118.36      3.90 o 
   2   1   2     6492.00     6154.38     92.38 o 
   3   1   2     7928.63     7390.60     65.09 o 
   4   1   2     5423.88     5235.80     72.23 o 
   5   1   2     1995.56     1853.48     36.74 o 
   6   1   2      692.60      492.26     20.96 o 
   7   1   2      526.86      499.54      6.41 o 
   8   1   2     2657.25     2684.61     16.93 o 
   9   1   2       88.86       92.75      2.77 o 
  10   1   2        2.44        4.54      1.14 o 
  11   1   2       14.28       11.39      1.56 o 
  12   1   2      873.56      814.54     12.95 o 
  13   1   2      374.72      368.74      9.00 o 
 -13   2   2       16.21       15.35      1.48 o 
 -12   2   2      136.90      145.49      4.68 o 
 -11   2   2     4968.21     5075.46     27.14 o 
 -10   2   2      338.04      355.20      6.61 o 
  -9   2   2     1192.37     1221.20     22.68 o 
  -8   2   2     3132.39     3065.86     28.41 o 
  -7   2   2        7.55       17.26      3.06 o 
  -6   2   2     5393.51     5780.12    163.53 o 
  -5   2   2     1669.06     1957.32     88.21 o 
  -4   2   2      361.54      389.31      9.62 o 
  -3   2   2     2505.65     2208.77     80.67 o 
  -2   2   2     3553.07     3736.29    171.64 o 
  -1   2   2     1016.17     1112.57      9.03 o 
   0   2   2      245.36      264.23      8.04 o 
   1   2   2    57034.54    51373.41    385.32 o 
   2   2   2      110.88       92.53      4.53 o 
   3   2   2       65.56       57.73      4.47 o 
   4   2   2      814.13      796.01     18.30 o 
   5   2   2     3485.27     3496.42    230.51 o 
   6   2   2      268.31      271.23     13.74 o 
   7   2   2     5851.23     5472.69     68.69 o 
   8   2   2     2199.25     2034.72     16.29 o 
   9   2   2       11.87       10.55      1.55 o 
  10   2   2      141.40      143.31      3.93 o 
  11   2   2     4118.90     4271.93     24.07 o 
  12   2   2      434.72      436.37      7.86 o 
  13   2   2      151.25      153.85      3.90 o 
 -13   3   2      445.94      442.14     10.27 o 
 -12   3   2      412.28      406.15      6.84 o 
 -11   3   2      381.75      416.38      7.65 o 
 -10   3   2     1481.28     1482.64     13.95 o 
  -9   3   2       26.52       35.08      2.23 o 
  -8   3   2      177.93      176.59      4.33 o 
  -7   3   2     2506.24     2521.68     46.36 o 
  -6   3   2      668.74      602.50     22.39 o 
  -5   3   2       11.17       14.67      4.34 o 
  -4   3   2      136.34      176.91      7.99 o 
  -3   3   2     5397.48     5157.44    178.14 o 
  -2   3   2      117.71      144.03      6.62 o 
  -1   3   2       71.21       83.70      2.62 o 
   0   3   2     4670.36     4688.30    160.71 o 
   1   3   2     2824.66     2650.66     61.57 o 
   2   3   2     1760.73     1975.86     30.62 o 
   3   3   2     5353.02     5458.18     72.38 o 
   4   3   2      543.40      524.71     21.07 o 
   5   3   2       13.04        4.16      4.56 o 
   6   3   2       38.01       62.51      2.78 o 
   7   3   2      775.73      694.12     14.10 o 
   8   3   2      223.67      195.09      4.13 o 
   9   3   2     3325.13     3339.15     25.20 o 
  10   3   2     2623.03     2674.64     24.20 o 
  11   3   2       16.36       16.05      1.83 o 
  12   3   2      256.13      258.16      5.35 o 
  13   3   2       50.59       49.33      2.62 o 
 -13   4   2       81.07       83.73      4.10 o 
 -12   4   2      128.30      137.18      3.77 o 
 -11   4   2      440.34      441.85      6.54 o 
 -10   4   2        2.41        3.11      1.31 o 
  -9   4   2     3671.04     3675.19     45.67 o 
  -8   4   2     4067.82     3914.76     59.78 o 
  -7   4   2      132.96      114.89      4.68 o 
  -6   4   2     1081.76     1065.63     16.19 o 
  -5   4   2      234.86      187.07      4.60 o 
  -4   4   2      190.35      187.01      8.48 o 
  -3   4   2      100.40      112.02      5.98 o 
  -2   4   2        7.11       25.77      3.23 o 
  -1   4   2       99.66      110.47      5.40 o 
   0   4   2     2308.41     2242.01     38.49 o 
   1   4   2    41136.11    43748.88    543.25 o 
   2   4   2     1707.18     1589.54     31.39 o 
   3   4   2     1216.72     1217.86     29.95 o 
   4   4   2     1217.04     1279.97     34.68 o 
   5   4   2      660.75      678.34      9.76 o 
   6   4   2      338.65      366.66      9.41 o 
   7   4   2       68.57       84.95      5.71 o 
   8   4   2      272.32      250.97      7.24 o 
   9   4   2      193.92      190.90      5.69 o 
  10   4   2      447.78      462.63      9.19 o 
  11   4   2      306.30      306.84      6.32 o 
  12   4   2      591.16      578.17      8.13 o 
 -12   5   2       20.14       22.09      1.53 o 
 -11   5   2       12.27       14.07      1.63 o 
 -10   5   2      261.07      255.57      5.56 o 
  -9   5   2     1606.49     1617.29     17.32 o 
  -8   5   2        2.13        2.95      1.63 o 
  -7   5   2     1932.83     1800.67     54.81 o 
  -6   5   2      548.75      462.51      7.93 o 
  -5   5   2        3.65        7.11      1.11 o 
  -4   5   2     1068.00     1157.98     11.03 o 
  -3   5   2    10316.87    10494.39     91.13 o 
  -2   5   2     6259.26     6505.10    278.15 o 
  -1   5   2        0.59       12.46      5.02 o 
   0   5   2     1546.09     1609.83     28.28 o 
   1   5   2      813.45      862.63     22.43 o 
   2   5   2     1970.62     2005.41    103.98 o 
   3   5   2      562.82      585.05     13.97 o 
   4   5   2     7393.20     7505.79    102.24 o 
   5   5   2       43.46       29.93      1.91 o 
   6   5   2     2602.68     2641.18     25.89 o 
   7   5   2      972.64      881.23     20.01 o 
   8   5   2     2062.18     1958.53     46.54 o 
   9   5   2     6445.02     6458.45     74.62 o 
  10   5   2     1383.26     1387.26     17.60 o 
  11   5   2      102.05      112.28      4.29 o 
  12   5   2      530.01      540.90      9.43 o 
 -11   6   2       64.65       76.19      2.66 o 
 -10   6   2       23.54       24.59      1.76 o 
  -9   6   2      505.56      518.43      8.01 o 
  -8   6   2      514.00      489.90     13.98 o 
  -7   6   2     2003.20     1799.12     55.20 o 
  -6   6   2      106.03      119.88      3.95 o 
  -5   6   2      359.42      359.70      6.10 o 
  -4   6   2      921.06      914.27      8.89 o 
  -3   6   2      260.26      257.82      4.30 o 
  -2   6   2     2213.28     2369.29     21.99 o 
  -1   6   2       45.16       52.39      1.80 o 
   0   6   2      722.99      715.13      8.94 o 
   1   6   2     1806.34     2054.55     24.98 o 
   2   6   2      657.81      619.96     12.02 o 
   3   6   2     1653.84     1555.40     25.76 o 
   4   6   2       58.18       91.11      3.14 o 
   5   6   2      251.49      255.91      5.39 o 
   6   6   2       59.42       55.38      2.87 o 
   7   6   2     1425.80     1358.68     39.17 o 
   8   6   2     1228.60     1174.51     40.67 o 
   9   6   2      328.12      331.67      8.03 o 
  10   6   2      267.26      262.20      5.04 o 
  11   6   2        0.07        5.01      1.39 o 
 -11   7   2      431.55      450.32      8.99 o 
 -10   7   2      545.63      499.56      6.63 o 
  -9   7   2      319.92      298.28      7.40 o 
  -8   7   2      440.08      446.60     10.47 o 
  -7   7   2      124.09      128.65      4.87 o 
  -6   7   2      216.24      218.81      6.20 o 
  -5   7   2      288.94      310.06      7.83 o 
  -4   7   2       97.45      115.73      3.87 o 
  -3   7   2      217.02      188.49      4.36 o 
  -2   7   2       62.61       75.21      2.84 o 
  -1   7   2     1572.13     1461.22     12.81 o 
   0   7   2      112.75      105.87      3.52 o 
   1   7   2      570.97      502.95      7.36 o 
   2   7   2     1808.41     1767.55     14.71 o 
   3   7   2     1981.03     1873.00     31.20 o 
   4   7   2      248.39      234.06      5.68 o 
   5   7   2     1700.65     1624.73     17.18 o 
   6   7   2     2740.81     2668.44     49.51 o 
   7   7   2        2.99        3.54      1.67 o 
   8   7   2     2907.60     2701.59    111.77 o 
   9   7   2       13.11       17.21      2.12 o 
  10   7   2     1388.75     1418.15     21.51 o 
  11   7   2       52.18       49.66      3.74 o 
 -10   8   2      520.94      515.65      9.56 o 
  -9   8   2       64.29       54.75      2.57 o 
  -8   8   2     2362.41     2229.60     49.57 o 
  -7   8   2     1579.57     1493.09     21.55 o 
  -6   8   2       12.79        8.01      2.16 o 
  -5   8   2      531.28      521.56     10.35 o 
  -4   8   2     1028.29     1075.17     14.47 o 
  -3   8   2       11.14       10.10      1.89 o 
  -2   8   2     2013.90     1987.47     17.29 o 
  -1   8   2     1150.68     1096.54     15.83 o 
   0   8   2      438.77      408.19      6.64 o 
   1   8   2        7.36       13.82      1.88 o 
   2   8   2     2778.13     2692.02     37.52 o 
   3   8   2     2884.87     2843.96     30.04 o 
   4   8   2      901.32      897.53     12.56 o 
   5   8   2      703.83      717.79     11.80 o 
   6   8   2      609.75      553.91     11.03 o 
   7   8   2       77.10       74.95      3.82 o 
   8   8   2       76.41       78.27      3.41 o 
   9   8   2       32.80       37.62      2.80 o 
  10   8   2     1748.08     1813.03     21.78 o 
  -8   9   2      168.04      170.73      4.93 o 
  -7   9   2     2021.29     1936.55     39.97 o 
  -6   9   2       85.22       94.88      5.40 o 
  -5   9   2     1066.08     1062.39     26.27 o 
  -4   9   2      177.61      165.36      6.05 o 
  -3   9   2      354.63      373.76      9.90 o 
  -2   9   2      126.40      124.54      4.76 o 
  -1   9   2      641.97      642.88     12.90 o 
   0   9   2     2459.55     2379.54     53.59 o 
   1   9   2      181.52      139.94      5.84 o 
   2   9   2        2.48        3.47      1.59 o 
   3   9   2      541.82      540.26     10.79 o 
   4   9   2       20.50       17.36      2.37 o 
   5   9   2      512.40      507.99     12.98 o 
   6   9   2        1.76        2.00      1.52 o 
   7   9   2      219.58      216.58     10.57 o 
   8   9   2      121.24      108.61      5.91 o 
  -7  10   2      211.33      214.83     11.44 o 
  -6  10   2        3.77        2.27      1.54 o 
  -5  10   2      216.10      212.64      9.49 o 
  -4  10   2       29.86       33.46      2.77 o 
  -3  10   2      846.60      907.55     26.87 o 
  -2  10   2      144.12      159.14      5.25 o 
  -1  10   2      593.41      574.76     17.49 o 
   0  10   2      842.95      823.43     13.52 o 
   1  10   2     7390.17     7901.80     89.82 o 
   2  10   2      467.02      510.99     10.99 o 
   3  10   2      281.56      276.63      7.04 o 
   4  10   2       25.11       25.05      2.25 o 
   5  10   2     3313.27     3317.30     98.62 o 
   6  10   2      152.07      140.14      9.88 o 
   7  10   2     3117.65     3480.10    178.84 o 
  -4  11   2      827.05      947.75     25.82 o 
  -3  11   2      265.37      310.60     11.31 o 
  -2  11   2     1846.33     2090.59     70.16 o 
  -1  11   2     1094.45     1192.27     48.72 o 
   0  11   2      469.18      523.92     21.10 o 
   1  11   2      142.55      156.66      5.39 o 
   2  11   2       58.76       77.83      4.82 o 
   3  11   2       23.35       24.59      2.41 o 
   4  11   2     3041.48     3650.95    228.50 o 
 -13   0   3      257.37      263.19      9.70 o 
 -11   0   3       20.48       22.96      4.21 o 
  -9   0   3        4.24        5.15      1.77 o 
  -7   0   3    10496.14    10592.59     92.21 o 
  -5   0   3     1427.73     1673.47     43.58 o 
  -3   0   3       62.70       64.64      6.86 o 
  -1   0   3    32049.75    32569.92    108.95 o 
   1   0   3     4463.21     4376.58     47.23 o 
   3   0   3   172274.92   130241.52    356.99 o 
   5   0   3      234.99      134.03     14.68 o 
   7   0   3       41.71       46.13      4.16 o 
   9   0   3     3998.00     4051.44     56.75 o 
  11   0   3       16.47       21.32      3.12 o 
  13   0   3      530.27      520.13     20.75 o 
 -13   1   3       98.98       96.84      3.60 o 
 -12   1   3      360.52      353.45      7.28 o 
 -11   1   3       10.06        8.50      1.54 o 
 -10   1   3      117.60      110.33      4.24 o 
  -9   1   3     1289.50     1255.48     12.03 o 
  -8   1   3      555.25      524.65      6.20 o 
  -7   1   3     1165.61     1153.03     12.96 o 
  -6   1   3      595.87      585.33     26.62 o 
  -5   1   3       12.11       11.06      2.68 o 
  -4   1   3    11761.52    11824.34    269.10 o 
  -3   1   3    25715.32    25104.12    172.44 o 
  -2   1   3       24.41       30.81      2.20 o 
  -1   1   3      768.65      924.64     19.36 o 
   0   1   3      175.96      199.91      6.44 o 
   1   1   3    14743.61    14764.35     85.59 o 
   2   1   3     1332.75     1266.73     21.70 o 
   3   1   3     7248.94     6979.78     58.77 o 
   4   1   3     2926.70     3006.72    101.26 o 
   5   1   3      503.11      463.04     21.55 o 
   6   1   3      249.19      200.84     13.76 o 
   7   1   3        4.87        3.62      1.10 o 
   8   1   3       46.84       41.81      2.00 o 
   9   1   3     3297.28     3230.13     29.14 o 
  10   1   3      656.97      673.11      7.74 o 
  11   1   3        6.51        6.61      1.47 o 
  12   1   3        6.37        7.44      1.40 o 
  13   1   3      135.88      126.56      7.16 o 
 -13   2   3      294.60      296.25      5.11 o 
 -12   2   3      850.30      852.02     11.95 o 
 -11   2   3      204.78      191.80      4.98 o 
 -10   2   3      383.53      393.93      6.79 o 
  -9   2   3      286.91      294.77      5.65 o 
  -8   2   3      231.21      214.17      4.80 o 
  -7   2   3      729.44      715.24      7.25 o 
  -6   2   3     2854.62     2765.16     22.08 o 
  -5   2   3       21.90       14.86      3.06 o 
  -4   2   3     9478.94    10661.09    418.23 o 
  -3   2   3     1988.09     1856.48     53.83 o 
  -2   2   3     2167.80     2194.40     61.71 o 
  -1   2   3     6113.82     6525.88     78.75 o 
   0   2   3     6394.94     6618.06     55.98 o 
   1   2   3     1551.19     1449.52     31.22 o 
   2   2   3      369.14      382.83      9.98 o 
   3   2   3     3133.62     3254.88     88.98 o 
   4   2   3     4426.43     4134.84     43.34 o 
   5   2   3     2214.24     2431.54     43.76 o 
   6   2   3     1102.51     1106.43     24.83 o 
   7   2   3       19.54       17.26      1.32 o 
   8   2   3     1364.51     1369.19     22.91 o 
   9   2   3      766.16      800.90      9.08 o 
  10   2   3       81.38       84.80      3.23 o 
  11   2   3      369.09      367.50      5.91 o 
  12   2   3     1068.97     1061.23     18.45 o 
  13   2   3       31.17       28.61      2.84 o 
 -13   3   3       14.25       11.17      1.31 o 
 -12   3   3     1776.82     1813.93     22.01 o 
 -11   3   3       55.16       55.87      2.79 o 
 -10   3   3     2171.14     2215.36     30.86 o 
  -9   3   3     1618.78     1644.00     15.47 o 
  -8   3   3     1665.74     1623.46     21.40 o 
  -7   3   3      592.45      616.60      8.25 o 
  -6   3   3      811.31      805.27     20.02 o 
  -5   3   3       35.32       53.89      5.25 o 
  -4   3   3      136.05      182.30      8.15 o 
  -3   3   3     6320.93     6872.11    351.38 o 
  -2   3   3      804.56      844.92     42.61 o 
  -1   3   3     4129.32     4535.81     52.40 o 
   0   3   3    30146.85    29038.25   1280.89 o 
   1   3   3      198.22      194.47      8.94 o 
   2   3   3      308.00      346.08     13.17 o 
   3   3   3     1903.03     2272.92     38.39 o 
   4   3   3     5702.04     5622.68    164.70 o 
   5   3   3     3228.45     3066.99    162.33 o 
   6   3   3     1086.02     1010.45     17.24 o 
   7   3   3      111.95      106.70      3.46 o 
   8   3   3       84.22       66.24      2.41 o 
   9   3   3     3339.90     3326.86     29.52 o 
  10   3   3       75.70       65.86      3.07 o 
  11   3   3      148.64      151.29      4.04 o 
  12   3   3      558.24      573.41      8.81 o 
  13   3   3      230.47      229.53      5.54 o 
 -12   4   3        0.24        1.83      1.04 o 
 -11   4   3        2.75        8.02      1.49 o 
 -10   4   3      184.48      171.02      5.04 o 
  -9   4   3      112.86      104.77      3.93 o 
  -8   4   3     3124.67     3072.24     57.07 o 
  -7   4   3     1434.58     1306.01     21.66 o 
  -6   4   3      235.97      252.70      8.58 o 
  -5   4   3       74.71       45.60      1.94 o 
  -4   4   3     2676.37     2446.66     41.28 o 
  -3   4   3      753.32      808.79     31.91 o 
  -2   4   3       58.80       76.05     14.12 o 
  -1   4   3      525.48      553.95     14.22 o 
   0   4   3      460.50      652.03     11.34 o 
   1   4   3     4491.39     4564.82     47.19 o 
   2   4   3     4706.41     4591.93     52.97 o 
   3   4   3      152.93      137.07     10.51 o 
   4   4   3      175.11      138.75     12.17 o 
   5   4   3     8546.81     8320.47    121.81 o 
   6   4   3     2024.93     1940.16     31.35 o 
   7   4   3       17.97       17.03      2.72 o 
   8   4   3     2843.07     2806.18     37.02 o 
   9   4   3      351.49      356.37      7.20 o 
  10   4   3        4.50        3.40      2.20 o 
  11   4   3       53.32       58.49      2.75 o 
  12   4   3       52.73       53.90      2.64 o 
 -12   5   3      428.88      449.57      8.62 o 
 -11   5   3      383.02      365.51      5.96 o 
 -10   5   3     1838.89     1840.91     18.80 o 
  -9   5   3     2480.42     2541.48     34.10 o 
  -8   5   3      652.31      635.26     13.30 o 
  -7   5   3       43.50       43.78      4.84 o 
  -6   5   3     1924.03     1874.51     19.69 o 
  -5   5   3       53.03       45.97      2.35 o 
  -4   5   3     4073.79     4049.35     45.50 o 
  -3   5   3     1798.20     1939.12     27.47 o 
  -2   5   3      177.07      144.71      9.86 o 
  -1   5   3     1032.47     1013.68     18.30 o 
   0   5   3     8847.92     9144.15     56.95 o 
   1   5   3      300.57      321.33     22.53 o 
   2   5   3     1307.31     1329.55     40.36 o 
   3   5   3     2747.35     2984.02     35.80 o 
   4   5   3      923.82      881.67     14.11 o 
   5   5   3       35.22       45.37      2.38 o 
   6   5   3     2128.88     2005.53     37.46 o 
   7   5   3      256.45      243.08      7.48 o 
   8   5   3     1132.84     1090.00     22.03 o 
   9   5   3     1565.19     1557.61     31.38 o 
  10   5   3      233.09      207.16      5.98 o 
  11   5   3       23.54       25.63      2.16 o 
  12   5   3       71.19       73.93      2.63 o 
 -11   6   3      113.01      106.69      3.20 o 
 -10   6   3       18.15       23.44      1.78 o 
  -9   6   3       55.34       50.76      2.28 o 
  -8   6   3       21.23       14.67      2.18 o 
  -7   6   3    21896.44    20266.14    540.46 o 
  -6   6   3    10838.44    10776.44    147.64 o 
  -5   6   3     1093.81     1061.64     15.84 o 
  -4   6   3     2148.78     2090.82     24.26 o 
  -3   6   3     4017.36     3839.62     46.74 o 
  -2   6   3        2.31        2.49      1.12 o 
  -1   6   3        4.07        7.74      1.65 o 
   0   6   3     1862.96     1690.62     27.60 o 
   1   6   3     1650.34     1668.74     18.13 o 
   2   6   3       91.55       69.76      2.88 o 
   3   6   3     6507.54     6580.55    133.81 o 
   4   6   3      205.72      216.29      4.55 o 
   5   6   3     7287.58     7254.93     93.99 o 
   6   6   3      789.44      790.17     11.43 o 
   7   6   3     1461.68     1379.09     41.16 o 
   8   6   3      861.67      779.83     26.47 o 
   9   6   3      128.52      126.21      4.84 o 
  10   6   3       15.65       20.68      2.36 o 
  11   6   3        1.48        4.01      1.02 o 
 -11   7   3       57.45       60.91      4.15 o 
 -10   7   3      234.41      232.54      4.47 o 
  -9   7   3      599.20      560.05     10.75 o 
  -8   7   3       61.05       56.15      2.77 o 
  -7   7   3     1041.07      989.51     18.98 o 
  -6   7   3      393.36      362.78      8.60 o 
  -5   7   3     2226.67     2155.57     23.90 o 
  -4   7   3     4446.94     4446.76     27.98 o 
  -3   7   3      795.88      761.12      9.89 o 
  -2   7   3       60.43       58.01      2.66 o 
  -1   7   3      177.09      185.48      5.81 o 
   0   7   3     1801.29     1669.84     20.21 o 
   1   7   3        1.37        4.63      1.80 o 
   2   7   3        7.72       10.74      1.57 o 
   3   7   3      558.83      574.39      8.12 o 
   4   7   3     1269.76     1252.44     21.89 o 
   5   7   3      162.53      157.84      4.32 o 
   6   7   3      253.28      226.92      5.35 o 
   7   7   3      540.24      496.60     18.57 o 
   8   7   3      127.04      117.37      4.78 o 
   9   7   3      396.88      379.21      7.32 o 
  10   7   3     1156.59     1194.82     23.41 o 
 -10   8   3        0.83       -2.12      2.12 o 
  -9   8   3        6.57        4.69      1.27 o 
  -8   8   3      635.95      607.52     10.66 o 
  -7   8   3       32.50       42.96      5.37 o 
  -6   8   3     2328.60     2278.34     25.74 o 
  -5   8   3       20.99       21.71      2.54 o 
  -4   8   3    10742.10    10859.69    114.58 o 
  -3   8   3       14.10       19.46      2.41 o 
  -2   8   3      839.31      816.01     10.59 o 
  -1   8   3     2940.70     2855.30     25.17 o 
   0   8   3        2.54        4.14      1.23 o 
   1   8   3      983.87      949.22      9.83 o 
   2   8   3      224.00      205.84      5.19 o 
   3   8   3     3366.42     3515.11     41.65 o 
   4   8   3     1293.23     1240.02     14.19 o 
   5   8   3      446.21      444.74      7.61 o 
   6   8   3     1107.67     1040.78     26.10 o 
   7   8   3      273.21      242.06     11.20 o 
   8   8   3      119.02      109.36      3.90 o 
   9   8   3      367.83      342.77      7.02 o 
  -8   9   3      128.73      132.92      5.27 o 
  -7   9   3        4.41        4.73      2.46 o 
  -6   9   3      111.92       97.37      5.41 o 
  -5   9   3       49.01       51.99      4.42 o 
  -4   9   3       77.31       70.52      4.87 o 
  -3   9   3      398.64      399.24      8.71 o 
  -2   9   3      625.14      611.82     10.29 o 
  -1   9   3      551.69      558.98     10.04 o 
   0   9   3       87.71       62.45      3.56 o 
   1   9   3     1112.48     1055.80     13.89 o 
   2   9   3        0.28        9.13      2.95 o 
   3   9   3       98.30      110.59      4.17 o 
   4   9   3      156.39      157.66      5.13 o 
   5   9   3      193.83      201.56      5.88 o 
   6   9   3      266.91      247.21      9.57 o 
   7   9   3       32.33       33.74      2.82 o 
   8   9   3       30.12       33.74      3.11 o 
  -7  10   3       22.24       28.00      3.54 o 
  -6  10   3       48.12       41.89      3.53 o 
  -5  10   3      537.47      568.82     24.58 o 
  -4  10   3     1380.96     1450.81     78.45 o 
  -3  10   3        2.01        5.01      2.41 o 
  -2  10   3        0.12        7.08      2.28 o 
  -1  10   3       21.99       25.37      4.59 o 
   0  10   3     1170.66     1188.88     31.33 o 
   1  10   3      473.48      470.89     13.13 o 
   2  10   3      600.71      593.57     19.27 o 
   3  10   3      415.84      423.14      8.37 o 
   4  10   3     1786.25     1783.00     33.13 o 
   5  10   3      460.25      464.45     18.70 o 
   6  10   3      352.90      373.60     22.12 o 
  -4  11   3      572.68      712.24     32.33 o 
  -3  11   3        0.22        2.45      2.66 o 
  -2  11   3      105.99      123.30      5.97 o 
  -1  11   3     2671.90     2773.72    128.66 o 
   0  11   3      120.33      103.02      4.90 o 
   1  11   3      579.61      624.19     19.49 o 
   2  11   3      127.63      131.73      8.39 o 
   3  11   3       92.60       99.34      6.48 o 
   4  11   3      210.74      238.45     14.55 o 
 -12   0   4      614.28      635.31     13.51 o 
 -10   0   4     3068.13     3054.70     54.19 o 
  -8   0   4     1188.70     1148.15     23.08 o 
  -6   0   4     1285.94     1316.46     44.45 o 
  -4   0   4     2945.73     3639.89     56.92 o 
  -2   0   4       14.92       12.96      3.57 o 
   0   0   4      652.67      766.93     22.59 o 
   2   0   4   158738.06   121642.70    319.35 o 
   4   0   4     2149.40     2059.24     51.79 o 
   6   0   4     2925.06     2782.79     70.97 o 
   8   0   4     3150.10     3031.55     60.06 o 
  10   0   4      205.95      208.83      5.72 o 
  12   0   4     8110.15     8043.00    196.95 o 
 -13   1   4       85.39       90.98      3.59 o 
 -12   1   4     1756.47     1798.16     17.07 o 
 -11   1   4      209.52      222.47      5.64 o 
 -10   1   4      965.52      971.49     11.95 o 
  -9   1   4     3623.52     3454.41     27.24 o 
  -8   1   4     5547.90     5430.24     39.47 o 
  -7   1   4       42.04       36.99      1.75 o 
  -6   1   4     2095.31     2068.72     23.81 o 
  -5   1   4     4471.97     4775.57     53.24 o 
  -4   1   4       30.53       24.57      3.07 o 
  -3   1   4        0.28        4.41      1.62 o 
  -2   1   4     9792.36     9961.83    126.55 o 
  -1   1   4     1115.81     1040.66     16.54 o 
   0   1   4     6897.21     7242.79     89.23 o 
   1   1   4     3393.04     3411.55     25.86 o 
   2   1   4    37278.34    34466.66    919.38 o 
   3   1   4     5632.84     5481.55     57.64 o 
   4   1   4       57.32       42.78     23.85 o 
   5   1   4     2366.44     2389.37     47.64 o 
   6   1   4      158.79      161.93      7.67 o 
   7   1   4      330.81      362.11      7.23 o 
   8   1   4       80.78       73.16      2.66 o 
   9   1   4      698.01      713.90      8.95 o 
  10   1   4     2376.97     2416.90     24.10 o 
  11   1   4     1233.01     1205.81     12.49 o 
  12   1   4      399.33      364.70      6.91 o 
  13   1   4      270.52      275.71      8.03 o 
 -13   2   4     1238.34     1207.43     11.98 o 
 -12   2   4       39.88       36.76      3.02 o 
 -11   2   4      269.36      277.77      6.40 o 
 -10   2   4      342.83      331.93      7.02 o 
  -9   2   4      454.46      473.45      7.56 o 
  -8   2   4       59.26       49.61      2.57 o 
  -7   2   4     2361.51     2423.04     22.19 o 
  -6   2   4     6262.12     6441.34     51.70 o 
  -5   2   4     1271.53     1436.85     26.40 o 
  -4   2   4        2.96        1.87      1.36 o 
  -3   2   4      944.46      857.73     16.48 o 
  -2   2   4      927.02      807.16     12.25 o 
  -1   2   4    20503.10    20980.99    277.22 o 
   0   2   4     2213.98     2454.42     25.04 o 
   1   2   4     1392.93     1517.39     34.58 o 
   2   2   4      247.79      177.33      8.99 o 
   3   2   4     8856.18     8958.46    197.03 o 
   4   2   4     1577.37     1428.66     26.32 o 
   5   2   4      585.22      564.59     25.89 o 
   6   2   4     1203.52     1112.78     11.69 o 
   7   2   4      466.75      442.90      7.20 o 
   8   2   4      184.76      185.95      7.12 o 
   9   2   4     4103.48     4175.86     38.67 o 
  10   2   4        1.54        3.68      1.28 o 
  11   2   4     1381.20     1419.56     19.66 o 
  12   2   4     1059.90     1026.88     24.22 o 
  13   2   4       91.38       86.65      3.68 o 
 -13   3   4      104.29      102.37      4.49 o 
 -12   3   4      239.84      230.02      5.52 o 
 -11   3   4      639.69      674.38      9.77 o 
 -10   3   4     1107.16     1107.42     12.82 o 
  -9   3   4     1021.84     1049.86     11.63 o 
  -8   3   4      308.86      291.89      5.79 o 
  -7   3   4      688.81      694.76      8.31 o 
  -6   3   4      248.33      272.44      3.92 o 
  -5   3   4     8648.51     9904.59    101.38 o 
  -4   3   4     1614.05     1606.16     27.66 o 
  -3   3   4      423.37      438.56     13.21 o 
  -2   3   4    14917.78    16857.33    329.84 o 
  -1   3   4      411.77      586.87      8.83 o 
   0   3   4     2370.34     2298.77     39.06 o 
   1   3   4      214.77      266.79     10.46 o 
   2   3   4     1792.00     2101.89     96.40 o 
   3   3   4     1794.49     1804.41     34.53 o 
   4   3   4     6176.59     6475.51     74.95 o 
   5   3   4     3114.50     2778.99     56.83 o 
   6   3   4     3178.69     2852.75     45.65 o 
   7   3   4     3514.89     3367.85     46.92 o 
   8   3   4      151.31      160.79      3.95 o 
   9   3   4       38.86       38.90      2.66 o 
  10   3   4      132.89      127.19      4.35 o 
  11   3   4      363.68      378.29      6.97 o 
  12   3   4       38.57       36.06      2.08 o 
  13   3   4      115.40      108.18      4.61 o 
 -12   4   4        3.07        2.44      1.25 o 
 -11   4   4     1450.90     1482.40     16.22 o 
 -10   4   4     2700.53     2617.02     27.96 o 
  -9   4   4     3163.93     3169.42     48.24 o 
  -8   4   4       37.19       43.83      2.73 o 
  -7   4   4       12.59       15.88      1.74 o 
  -6   4   4       10.59        9.02      1.58 o 
  -5   4   4      474.00      637.22      8.08 o 
  -4   4   4       22.12       46.44      2.09 o 
  -3   4   4     1141.29     1172.49     64.87 o 
  -2   4   4     4108.23     4386.55    187.84 o 
  -1   4   4       98.90      150.56      6.72 o 
   0   4   4      503.93      564.02     10.87 o 
   1   4   4      217.54      226.81     10.69 o 
   2   4   4     3884.95     4058.81     73.50 o 
   3   4   4     1463.54     1368.14     32.72 o 
   4   4   4      687.41      687.61     12.02 o 
   5   4   4      215.10      174.84      4.97 o 
   6   4   4        7.25       22.80      3.06 o 
   7   4   4     1543.78     1434.77     27.82 o 
   8   4   4       11.51        8.72      1.97 o 
   9   4   4       85.44       97.56      3.66 o 
  10   4   4      187.74      184.71      7.31 o 
  11   4   4      443.13      437.50      7.28 o 
  12   4   4       40.55       35.44      2.11 o 
 -12   5   4      706.98      736.95      9.09 o 
 -11   5   4       51.28       58.32      2.23 o 
 -10   5   4      627.44      602.69      8.16 o 
  -9   5   4       11.38       13.95      1.95 o 
  -8   5   4     1870.83     1827.71     33.99 o 
  -7   5   4        4.22        4.16      1.89 o 
  -6   5   4      106.04      122.48      8.84 o 
  -5   5   4     1375.12     1573.65     18.52 o 
  -4   5   4      633.91      705.99      8.85 o 
  -3   5   4      477.68      478.58      6.53 o 
  -2   5   4     2570.97     2597.31     32.10 o 
  -1   5   4      141.66      115.67      6.57 o 
   0   5   4      392.23      378.31     12.08 o 
   1   5   4       16.77       26.15      4.29 o 
   2   5   4     4388.02     4692.47     71.56 o 
   3   5   4       29.29       23.43      2.22 o 
   4   5   4      829.51      926.76     13.20 o 
   5   5   4     3495.24     3627.25     46.75 o 
   6   5   4      213.37      197.97      6.37 o 
   7   5   4     2232.96     2080.49     56.91 o 
   8   5   4     1620.81     1602.79     16.42 o 
   9   5   4     1238.15     1279.21     59.12 o 
  10   5   4     1061.87     1083.19     23.86 o 
  11   5   4     1205.15     1255.07     12.53 o 
  12   5   4      911.43      875.74     16.33 o 
 -11   6   4       13.69       13.20      1.42 o 
 -10   6   4      584.86      571.98      6.99 o 
  -9   6   4      335.92      313.99      5.29 o 
  -8   6   4     1160.62     1119.66     16.64 o 
  -7   6   4      341.58      356.15      6.19 o 
  -6   6   4     1957.59     1895.47     26.54 o 
  -5   6   4      138.96      165.87      4.39 o 
  -4   6   4     2081.08     1905.93     16.82 o 
  -3   6   4      651.41      643.27      7.65 o 
  -2   6   4      668.51      589.79      9.45 o 
  -1   6   4        7.61        7.07      1.07 o 
   0   6   4      235.60      237.01      4.70 o 
   1   6   4      150.18      147.81      3.21 o 
   2   6   4     1386.28     1479.75     16.34 o 
   3   6   4      500.74      440.17     10.88 o 
   4   6   4        3.33        4.31      1.72 o 
   5   6   4      606.54      553.49      9.35 o 
   6   6   4       35.91       29.88      2.91 o 
   7   6   4        2.88        5.47      1.96 o 
   8   6   4      352.12      325.87     10.72 o 
   9   6   4      676.06      690.90     14.26 o 
  10   6   4        0.82        2.42      1.39 o 
  11   6   4     1057.26     1017.21     18.27 o 
 -10   7   4        0.85        2.46      0.95 o 
  -9   7   4      893.53      861.07     12.74 o 
  -8   7   4      784.09      723.07     11.69 o 
  -7   7   4      192.32      191.40      5.56 o 
  -6   7   4      256.09      249.26      6.04 o 
  -5   7   4       10.78       12.38      2.01 o 
  -4   7   4       70.56       72.70      3.80 o 
  -3   7   4      422.12      421.80      7.06 o 
  -2   7   4     5941.82     5549.44     49.13 o 
  -1   7   4       42.40       42.66      2.26 o 
   0   7   4       15.10       10.87      1.26 o 
   1   7   4    11241.46    10600.19     80.55 o 
   2   7   4      671.75      653.52      8.06 o 
   3   7   4       46.63       47.82      2.66 o 
   4   7   4     1911.96     1881.36     32.20 o 
   5   7   4      179.61      167.48      4.92 o 
   6   7   4       76.19       72.90      3.60 o 
   7   7   4      500.12      501.32     14.36 o 
   8   7   4     1781.81     1651.94     48.79 o 
   9   7   4       39.20       37.03      2.51 o 
  10   7   4      441.42      436.06     10.50 o 
  -9   8   4      805.77      742.62     12.70 o 
  -8   8   4      209.36      204.67      6.66 o 
  -7   8   4      172.94      155.78      5.17 o 
  -6   8   4        8.93        8.21      1.63 o 
  -5   8   4       11.38       19.44      2.66 o 
  -4   8   4      543.75      522.91     11.74 o 
  -3   8   4      175.41      170.38      5.45 o 
  -2   8   4      362.48      346.21      7.60 o 
  -1   8   4     1034.47     1101.41     11.20 o 
   0   8   4      185.15      173.52      4.53 o 
   1   8   4       17.56       25.56      2.10 o 
   2   8   4     2293.74     2277.53     24.42 o 
   3   8   4       93.20      133.21      8.40 o 
   4   8   4     1082.45     1085.32     12.73 o 
   5   8   4      521.95      589.02      9.49 o 
   6   8   4      291.86      266.97      7.31 o 
   7   8   4        2.42        4.10      1.55 o 
   8   8   4     1307.69     1175.49     31.91 o 
   9   8   4       32.88       36.73      2.74 o 
  -8   9   4      230.39      240.80     14.37 o 
  -7   9   4        1.66        3.89      1.74 o 
  -6   9   4       84.38       78.28      4.53 o 
  -5   9   4     3912.98     3662.80    133.82 o 
  -4   9   4       20.86       18.32      2.41 o 
  -3   9   4        4.53        3.94      2.13 o 
  -2   9   4      161.36      173.36      5.38 o 
  -1   9   4     4332.63     4260.83     56.29 o 
   0   9   4      172.02      166.90      5.60 o 
   1   9   4      208.40      202.53      6.40 o 
   2   9   4      149.81      148.89      5.17 o 
   3   9   4      367.90      369.08      7.64 o 
   4   9   4     1084.72     1056.20     14.70 o 
   5   9   4     1108.55     1147.76     26.72 o 
   6   9   4       21.64       20.69      2.07 o 
   7   9   4     1786.72     1607.02    127.94 o 
   8   9   4      105.87      106.03      4.22 o 
  -6  10   4      161.42      146.20     10.10 o 
  -5  10   4     2326.49     2475.96    113.47 o 
  -4  10   4       90.35      103.60      4.44 o 
  -3  10   4        1.73        2.34      1.61 o 
  -2  10   4      837.19      774.11     35.83 o 
  -1  10   4     4818.08     5082.39     95.00 o 
   0  10   4      519.00      557.99     26.89 o 
   1  10   4      508.86      516.49     13.35 o 
   2  10   4        8.24       12.37      2.67 o 
   3  10   4     1128.41     1107.87     34.10 o 
   4  10   4      194.97      195.41      6.68 o 
   5  10   4      596.48      647.41     29.47 o 
   6  10   4      222.87      216.32     29.27 o 
  -4  11   4     1258.78     1785.10    151.45 o 
  -3  11   4       12.21       16.74      2.56 o 
  -2  11   4       79.38       77.69      8.53 o 
  -1  11   4      945.97     1101.53     45.81 o 
   0  11   4      464.79      523.09     16.20 o 
   1  11   4       27.69       27.28      3.12 o 
   2  11   4      138.77      175.83      8.72 o 
   3  11   4       11.44       18.51      3.25 o 
   4  11   4     1265.87     1522.84    208.94 o 
 -13   0   5     1306.44     1304.68     20.14 o 
 -11   0   5      351.00      337.80     10.48 o 
  -9   0   5     1044.35      992.94     23.08 o 
  -7   0   5     1728.97     1584.53     16.80 o 
  -5   0   5      102.94      102.64     11.77 o 
  -3   0   5     4204.17     3708.04     71.55 o 
  -1   0   5        1.46        3.75      3.38 o 
   1   0   5    53325.57    53032.57    201.53 o 
   3   0   5      825.89     1000.74     34.58 o 
   5   0   5      833.51      822.67     37.34 o 
   7   0   5       20.87        7.75      3.65 o 
   9   0   5     2421.36     2480.66     45.92 o 
  11   0   5      339.23      348.57      8.83 o 
  13   0   5      391.93      400.81     11.09 o 
 -13   1   5     1323.22     1355.90     19.43 o 
 -12   1   5        2.57        5.54      1.78 o 
 -11   1   5     1505.37     1494.37     15.04 o 
 -10   1   5      153.44      152.22      4.51 o 
  -9   1   5     2324.57     2321.92     17.42 o 
  -8   1   5      169.36      158.22      4.96 o 
  -7   1   5      234.65      261.82      5.15 o 
  -6   1   5     2604.07     2887.02     38.65 o 
  -5   1   5     2011.90     2000.38     25.47 o 
  -4   1   5     1409.42     1336.89     35.26 o 
  -3   1   5     6388.68     6787.94     66.46 o 
  -2   1   5     2566.78     2978.09     47.74 o 
  -1   1   5       51.42       79.93      5.29 o 
   0   1   5      552.67      638.86     12.31 o 
   1   1   5     2337.21     2513.55     39.51 o 
   2   1   5     7629.02     7454.59    234.81 o 
   3   1   5      313.40      273.80     13.19 o 
   4   1   5        1.93       17.27     10.79 o 
   5   1   5     2235.40     2046.02     41.56 o 
   6   1   5     3053.39     3140.54     82.91 o 
   7   1   5       32.27       21.36      2.85 o 
   8   1   5      159.34      162.86      5.30 o 
   9   1   5     1129.39     1186.22     13.43 o 
  10   1   5      141.48      136.34      3.87 o 
  11   1   5       93.65       84.42      3.29 o 
  12   1   5      337.56      329.86      7.15 o 
  13   1   5       27.02       28.96      2.70 o 
 -13   2   5      660.96      651.89      8.54 o 
 -12   2   5      139.62      131.99      4.59 o 
 -11   2   5      549.50      554.07      9.51 o 
 -10   2   5      646.85      661.48     10.73 o 
  -9   2   5       34.66       29.73      2.77 o 
  -8   2   5      651.19      599.09      7.07 o 
  -7   2   5      953.08      974.16      8.53 o 
  -6   2   5     5456.07     6191.03     53.99 o 
  -5   2   5     5019.50     5228.90    146.80 o 
  -4   2   5     2071.05     1973.68     64.85 o 
  -3   2   5    34225.39    36710.44    768.10 o 
  -2   2   5        6.75        3.06      1.39 o 
  -1   2   5      572.57      555.20      8.03 o 
   0   2   5       56.25       52.75      2.87 o 
   1   2   5        0.08        3.00      1.42 o 
   2   2   5      943.02     1002.93     15.24 o 
   3   2   5      312.16      449.84     13.46 o 
   4   2   5     8622.48     8761.14    142.97 o 
   5   2   5       22.43       20.75      4.46 o 
   6   2   5     5593.56     5410.12     58.13 o 
   7   2   5     1931.34     1821.49     19.40 o 
   8   2   5        6.70        6.87      1.51 o 
   9   2   5      293.73      304.65      6.11 o 
  10   2   5     2495.58     2551.60     36.14 o 
  11   2   5     1005.45     1025.86     11.78 o 
  12   2   5      275.02      269.54      6.41 o 
  13   2   5      485.53      482.56     19.44 o 
 -13   3   5      160.24      177.05      5.37 o 
 -12   3   5      420.87      421.39      7.85 o 
 -11   3   5       60.35       59.22      3.36 o 
 -10   3   5      177.14      179.92      5.34 o 
  -9   3   5       85.36       80.42      3.38 o 
  -8   3   5      642.34      661.55      8.03 o 
  -7   3   5     4847.43     4618.13     41.74 o 
  -6   3   5      380.09      483.90      6.40 o 
  -5   3   5        0.21        1.62      0.93 o 
  -4   3   5      626.38      701.68     20.52 o 
  -3   3   5     3233.52     3319.92     37.11 o 
  -2   3   5     1317.67     1289.96     26.32 o 
  -1   3   5      433.81      571.19     11.39 o 
   0   3   5     1042.51     1191.42     25.05 o 
   1   3   5      706.09      823.92     19.04 o 
   2   3   5     4426.29     4501.46     48.54 o 
   3   3   5     4807.83     4803.91     57.26 o 
   4   3   5      204.84      200.06     13.46 o 
   5   3   5     2864.44     2842.81     53.68 o 
   6   3   5      731.40      696.61     11.65 o 
   7   3   5      622.16      523.82      8.56 o 
   8   3   5      103.89      101.49      8.75 o 
   9   3   5      266.16      264.33      5.87 o 
  10   3   5      125.01      122.75      5.08 o 
  11   3   5      237.71      240.62      7.50 o 
  12   3   5        8.89       11.10      1.48 o 
 -12   4   5     3175.30     3241.66     34.07 o 
 -11   4   5       54.58       45.30      2.85 o 
 -10   4   5     1554.53     1480.94     15.03 o 
  -9   4   5        1.59        2.63      1.37 o 
  -8   4   5       15.44       15.44      1.74 o 
  -7   4   5      221.28      212.55      4.61 o 
  -6   4   5    11025.85    10675.87     82.01 o 
  -5   4   5       63.30       77.54      2.27 o 
  -4   4   5     3007.09     3371.72     52.95 o 
  -3   4   5     4102.13     4537.39     54.70 o 
  -2   4   5     2254.54     2196.47     32.26 o 
  -1   4   5     1413.54     1604.14     22.10 o 
   0   4   5     4136.17     4647.47     53.43 o 
   1   4   5       53.84       39.74     10.29 o 
   2   4   5      773.84      741.20     21.73 o 
   3   4   5     2495.47     2753.48     46.61 o 
   4   4   5    19619.63    18263.65    122.87 o 
   5   4   5        8.16        5.45      1.87 o 
   6   4   5     3552.73     3111.66     73.32 o 
   7   4   5      107.41      105.98      4.02 o 
   8   4   5      161.90      157.21      6.43 o 
   9   4   5       73.32       81.91      3.48 o 
  10   4   5      188.86      196.55      5.70 o 
  11   4   5       40.78       42.63      2.68 o 
  12   4   5      310.89      315.28      6.93 o 
 -12   5   5       68.96       69.47      4.57 o 
 -11   5   5     1769.06     1764.46     20.43 o 
 -10   5   5       96.55       78.42      2.75 o 
  -9   5   5      999.11      943.12     10.47 o 
  -8   5   5      192.75      202.49      4.87 o 
  -7   5   5     3486.95     3478.24     25.93 o 
  -6   5   5     3067.63     2944.01     24.80 o 
  -5   5   5      146.17      169.53      3.81 o 
  -4   5   5     2088.97     2212.78     24.03 o 
  -3   5   5    10715.40    10862.13    132.51 o 
  -2   5   5      442.06      468.94      8.07 o 
  -1   5   5      471.03      462.23      5.78 o 
   0   5   5      150.65      131.04      3.77 o 
   1   5   5    18113.23    17883.79    228.85 o 
   2   5   5       83.39       72.04     11.51 o 
   3   5   5      544.43      540.71     11.18 o 
   4   5   5      715.20      692.03      9.39 o 
   5   5   5     1926.30     2005.94     25.85 o 
   6   5   5      444.13      426.39     11.15 o 
   7   5   5     4124.23     3936.16    135.11 o 
   8   5   5      883.28      838.77     31.65 o 
   9   5   5       88.39       94.46      4.70 o 
  10   5   5       16.00       16.39      3.17 o 
  11   5   5     3189.70     3403.07     39.50 o 
  12   5   5      677.15      725.59     19.35 o 
 -11   6   5      174.79      173.14      4.43 o 
 -10   6   5       22.96       20.36      2.08 o 
  -9   6   5     1134.15     1094.43     11.93 o 
  -8   6   5      621.86      630.01     10.32 o 
  -7   6   5     1323.56     1401.91     18.67 o 
  -6   6   5      774.04      749.17      9.15 o 
  -5   6   5      535.24      518.23      7.85 o 
  -4   6   5     1036.74     1040.36     10.61 o 
  -3   6   5     6301.59     6252.35     57.96 o 
  -2   6   5       21.81       24.21      1.77 o 
  -1   6   5     1178.91     1237.82      9.93 o 
   0   6   5      424.35      406.45      7.72 o 
   1   6   5      901.04     1017.63     16.04 o 
   2   6   5      111.95      124.92      3.44 o 
   3   6   5     2448.47     2519.73     42.09 o 
   4   6   5       10.86       10.32      1.78 o 
   5   6   5      299.73      326.55      7.39 o 
   6   6   5     1085.47     1009.21     17.31 o 
   7   6   5     3187.10     3173.54     90.79 o 
   8   6   5      485.28      456.24     10.22 o 
   9   6   5      345.30      331.64      9.88 o 
  10   6   5      132.46      126.16      4.67 o 
  11   6   5       21.45       18.27      1.58 o 
 -10   7   5      762.20      718.31     15.13 o 
  -9   7   5       65.90       54.16      2.57 o 
  -8   7   5     1512.47     1460.09     18.81 o 
  -7   7   5     1471.90     1388.67     14.39 o 
  -6   7   5       33.25       37.06      2.46 o 
  -5   7   5       84.99       87.25      4.41 o 
  -4   7   5     1160.17     1108.96     14.36 o 
  -3   7   5     4380.02     4284.51     58.53 o 
  -2   7   5     2221.07     2234.68     25.87 o 
  -1   7   5        7.19        9.56      2.51 o 
   0   7   5     3418.98     3124.22     40.39 o 
   1   7   5     3094.03     2915.53     23.48 o 
   2   7   5      978.74      945.48     10.29 o 
   3   7   5        5.02        5.76      1.62 o 
   4   7   5      332.72      334.57      7.26 o 
   5   7   5      597.07      602.98      9.37 o 
   6   7   5     1228.83     1205.12     23.72 o 
   7   7   5     1221.03     1207.26     24.00 o 
   8   7   5     2167.60     2124.29     47.14 o 
   9   7   5        3.47        3.02      2.07 o 
  10   7   5     1281.65     1346.91     26.76 o 
  -9   8   5      559.17      530.06     10.78 o 
  -8   8   5      172.07      163.38      4.42 o 
  -7   8   5       99.76      122.54      4.06 o 
  -6   8   5     3980.00     3840.80     56.52 o 
  -5   8   5     2304.69     2249.66     22.95 o 
  -4   8   5       17.81       18.73      2.69 o 
  -3   8   5       49.91       56.44      3.50 o 
  -2   8   5      407.38      371.19      7.08 o 
  -1   8   5      379.51      383.91      6.79 o 
   0   8   5      976.11      950.01     16.68 o 
   1   8   5     3480.73     3471.94     34.06 o 
   2   8   5     1137.52     1087.03     11.56 o 
   3   8   5     1008.17     1012.08     13.71 o 
   4   8   5     2122.69     2126.34     17.81 o 
   5   8   5      332.77      360.50      7.86 o 
   6   8   5        4.15        2.61      1.83 o 
   7   8   5        5.62        4.65      2.03 o 
   8   8   5       20.78       25.05      2.51 o 
   9   8   5      487.68      483.81     14.12 o 
  -8   9   5      721.12      731.29     27.92 o 
  -7   9   5      178.58      198.78      9.14 o 
  -6   9   5       50.00       35.82      3.27 o 
  -5   9   5      214.16      230.38      7.12 o 
  -4   9   5      838.57      795.79     28.46 o 
  -3   9   5      453.44      442.62     13.46 o 
  -2   9   5      132.60      118.46      5.00 o 
  -1   9   5      136.16      132.24      4.83 o 
   0   9   5       42.43       42.18      3.36 o 
   1   9   5       41.81       49.22      3.22 o 
   2   9   5     2637.33     2604.57     53.63 o 
   3   9   5      597.25      605.58     11.82 o 
   4   9   5      459.87      468.95     10.36 o 
   5   9   5      222.63      228.36      7.53 o 
   6   9   5       43.91       39.96      3.52 o 
   7   9   5       38.41       28.98      3.01 o 
   8   9   5      764.53      743.37     14.01 o 
  -6  10   5     1621.55     1771.88    133.37 o 
  -5  10   5       90.50      119.56      9.76 o 
  -4  10   5        0.46        1.42      1.63 o 
  -3  10   5      333.38      357.82     17.63 o 
  -2  10   5      198.22      197.45     12.41 o 
  -1  10   5      515.87      492.24     17.80 o 
   0  10   5     3109.36     3172.03     85.62 o 
   1  10   5       91.68      121.12      6.58 o 
   2  10   5       89.07       88.72      5.21 o 
   3  10   5        1.60        6.80      2.74 o 
   4  10   5     2319.38     2486.00     89.27 o 
   5  10   5       88.63       72.40      4.13 o 
   6  10   5       10.18        9.28      2.50 o 
  -3  11   5     1698.13     2030.63    176.87 o 
  -2  11   5      846.94      987.82     66.03 o 
  -1  11   5      366.08      415.21     25.68 o 
   0  11   5       52.83       47.78      4.40 o 
   1  11   5      325.25      369.92     12.53 o 
   2  11   5     1502.16     1658.23     66.66 o 
   3  11   5     1194.16     1281.60    108.92 o 
 -12   0   6     4573.28     4598.46     59.01 o 
 -10   0   6     7483.92     7529.05     61.79 o 
  -8   0   6        5.12        7.58      3.23 o 
  -6   0   6        0.55        3.53      2.41 o 
  -4   0   6     1560.45     1506.58     40.41 o 
  -2   0   6     4189.34     4541.67     60.51 o 
   0   0   6     8610.83     8142.68    106.26 o 
   2   0   6     2786.05     2938.71     56.89 o 
   4   0   6     2131.83     1938.57     54.48 o 
   6   0   6     7066.34     7264.52    439.52 o 
   8   0   6       60.31       78.64      5.21 o 
  10   0   6     6410.20     6566.38     91.02 o 
  12   0   6       42.01       42.20      4.46 o 
 -13   1   6     1191.75     1213.34     12.84 o 
 -12   1   6      111.41      103.89      3.80 o 
 -11   1   6     2851.83     2779.58     46.05 o 
 -10   1   6        1.91        8.94      1.99 o 
  -9   1   6       59.90       62.42      3.40 o 
  -8   1   6     2293.92     2317.94     41.44 o 
  -7   1   6     2286.52     2240.31     33.88 o 
  -6   1   6     1026.58     1084.39     11.81 o 
  -5   1   6        4.15        6.60      3.47 o 
  -4   1   6     5738.51     5712.20     56.35 o 
  -3   1   6     4134.45     4246.56     66.49 o 
  -2   1   6     1191.86     1273.72     22.92 o 
  -1   1   6     4480.56     4734.99    137.09 o 
   0   1   6     3908.52     3652.51     53.24 o 
   1   1   6     1854.79     1905.64     19.70 o 
   2   1   6        0.39        5.80      3.36 o 
   3   1   6      168.41      164.93     10.96 o 
   4   1   6       24.41       16.31      4.52 o 
   5   1   6     3012.83     2995.94     51.99 o 
   6   1   6     8357.71     8840.87    182.31 o 
   7   1   6      634.85      641.77     16.40 o 
   8   1   6     1047.37     1068.82     15.04 o 
   9   1   6       32.34       46.95      3.10 o 
  10   1   6       77.74       82.99      2.95 o 
  11   1   6      306.65      297.71      5.15 o 
  12   1   6       84.01       85.17      3.77 o 
  13   1   6      301.35      296.91      7.65 o 
 -13   2   6      678.58      681.86      8.22 o 
 -12   2   6      218.68      249.91      6.34 o 
 -11   2   6      396.86      418.69      8.03 o 
 -10   2   6      779.03      775.80     12.61 o 
  -9   2   6     6115.39     6311.76     94.35 o 
  -8   2   6     2161.48     2185.78     14.46 o 
  -7   2   6      245.05      272.25      4.72 o 
  -6   2   6      126.72      120.59      3.19 o 
  -5   2   6        1.81       17.25      3.63 o 
  -4   2   6      586.27      584.36     17.51 o 
  -3   2   6      913.06      735.43     11.41 o 
  -2   2   6     2634.95     2870.01     23.53 o 
  -1   2   6    10274.44    10691.13    104.44 o 
   0   2   6      225.91      227.60      6.08 o 
   1   2   6      712.86      640.99     11.73 o 
   2   2   6        0.60        5.97      2.37 o 
   3   2   6     2747.20     2831.09     68.11 o 
   4   2   6       47.78       81.04      6.86 o 
   5   2   6        2.62        7.75      1.75 o 
   6   2   6      778.22      714.28     11.40 o 
   7   2   6     1379.53     1435.28     21.03 o 
   8   2   6       20.13       23.73      2.08 o 
   9   2   6     2600.93     2723.36     47.33 o 
  10   2   6     1073.00     1044.99     16.48 o 
  11   2   6       17.99       18.71      1.65 o 
  12   2   6      112.72      120.51      3.79 o 
  13   2   6     1225.31     1263.97     33.10 o 
 -12   3   6      178.54      185.97      5.97 o 
 -11   3   6       42.39       44.02      2.85 o 
 -10   3   6       31.66       33.81      2.52 o 
  -9   3   6     1408.05     1452.34     16.26 o 
  -8   3   6     2116.56     2129.40     15.46 o 
  -7   3   6       24.37       20.06      2.04 o 
  -6   3   6     3917.07     3902.25     32.74 o 
  -5   3   6      102.94      113.46      3.86 o 
  -4   3   6     3695.13     4219.14     77.06 o 
  -3   3   6     1315.84     1384.89     34.54 o 
  -2   3   6       94.60      110.30      6.79 o 
  -1   3   6      647.01      656.63     10.75 o 
   0   3   6      491.84      530.89     10.60 o 
   1   3   6     1049.86     1169.40     22.52 o 
   2   3   6     9592.47     9983.53     90.32 o 
   3   3   6     7640.50     7569.83     72.78 o 
   4   3   6     2017.94     1881.13     46.35 o 
   5   3   6     4493.41     4102.32    115.21 o 
   6   3   6      962.85      870.04     11.99 o 
   7   3   6       36.34       48.22      3.47 o 
   8   3   6     1570.08     1566.79     26.87 o 
   9   3   6     1107.42     1167.33     17.97 o 
  10   3   6      309.16      327.42      8.59 o 
  11   3   6      134.52      148.83      4.64 o 
  12   3   6     2542.69     2559.38     73.08 o 
 -12   4   6       49.15       29.39      1.81 o 
 -11   4   6       87.46       92.94      3.77 o 
 -10   4   6      194.93      163.94      4.55 o 
  -9   4   6     1188.13     1217.36     11.79 o 
  -8   4   6      207.23      209.32      4.83 o 
  -7   4   6      204.89      211.95      4.24 o 
  -6   4   6      253.43      259.81      4.65 o 
  -5   4   6     4048.88     4213.96     46.21 o 
  -4   4   6      408.66      381.23      6.39 o 
  -3   4   6     5317.59     5883.22     86.35 o 
  -2   4   6      292.38      293.13     12.17 o 
  -1   4   6      873.20     1109.54     22.44 o 
   0   4   6       79.63       68.04      5.53 o 
   1   4   6     6356.23     6489.30    117.72 o 
   2   4   6      612.43      606.58     19.87 o 
   3   4   6     3164.69     3135.09     41.87 o 
   4   4   6     4912.55     4882.54     47.56 o 
   5   4   6      985.20      878.94     19.11 o 
   6   4   6       50.87       40.57      3.13 o 
   7   4   6      123.88      133.98      4.95 o 
   8   4   6      226.82      230.77     10.38 o 
   9   4   6        2.32        3.71      1.72 o 
  10   4   6      133.24      123.46      5.13 o 
  11   4   6        4.60        3.33      1.17 o 
  12   4   6       17.43       21.87      1.72 o 
 -11   5   6      687.18      665.43      8.18 o 
 -10   5   6      369.00      386.14      6.35 o 
  -9   5   6      470.51      480.22      6.65 o 
  -8   5   6      181.34      172.97      4.35 o 
  -7   5   6     4411.05     4398.58     34.67 o 
  -6   5   6      238.69      231.06      4.80 o 
  -5   5   6      342.68      366.83      5.18 o 
  -4   5   6        9.90       20.64      1.67 o 
  -3   5   6      293.99      360.07      8.72 o 
  -2   5   6     1764.11     1916.32     24.94 o 
  -1   5   6     6418.86     6542.25     67.45 o 
   0   5   6       58.96       70.31      2.22 o 
   1   5   6        0.28        2.48      0.90 o 
   2   5   6      154.44      181.72      3.97 o 
   3   5   6     7686.41     7646.49     95.02 o 
   4   5   6      227.76      215.21      5.47 o 
   5   5   6      606.86      577.89      9.57 o 
   6   5   6       47.44       54.92      3.27 o 
   7   5   6      127.79      128.69      6.63 o 
   8   5   6      131.44      142.96      5.26 o 
   9   5   6     1128.61     1131.36     13.91 o 
  10   5   6        2.75        7.39      1.81 o 
  11   5   6     1039.49     1114.25     27.36 o 
 -11   6   6      707.64      699.84      9.84 o 
 -10   6   6      579.51      573.95      7.47 o 
  -9   6   6       43.26       53.66      2.62 o 
  -8   6   6     2352.31     2309.62     26.45 o 
  -7   6   6     1408.70     1489.71     16.10 o 
  -6   6   6      243.71      223.96      5.63 o 
  -5   6   6     1213.57     1112.11     11.05 o 
  -4   6   6     8362.56     8061.06    105.24 o 
  -3   6   6     3415.05     3605.08     58.16 o 
  -2   6   6       16.69       32.76      2.27 o 
  -1   6   6      739.83      692.26     10.88 o 
   0   6   6        0.78        3.16      0.87 o 
   1   6   6      608.82      592.62      9.59 o 
   2   6   6      665.13      666.21      9.16 o 
   3   6   6     1913.55     2018.35     24.63 o 
   4   6   6     2841.82     2980.03     30.31 o 
   5   6   6      528.32      535.66      9.20 o 
   6   6   6      639.27      610.95     16.67 o 
   7   6   6       40.38       47.89      3.64 o 
   8   6   6      837.38      867.54     17.83 o 
   9   6   6     1118.97     1067.95     15.28 o 
  10   6   6      217.47      228.10      6.02 o 
  11   6   6      115.25      120.57      5.66 o 
 -10   7   6        1.61        3.33      1.21 o 
  -9   7   6      160.59      170.33      4.89 o 
  -8   7   6      168.07      158.75      3.97 o 
  -7   7   6      128.52      105.88      3.44 o 
  -6   7   6      287.15      305.81      7.24 o 
  -5   7   6     1715.72     1785.29     23.13 o 
  -4   7   6      571.77      582.03     12.05 o 
  -3   7   6      361.51      366.55      8.85 o 
  -2   7   6      267.45      228.79      6.91 o 
  -1   7   6     4195.29     4073.03     59.31 o 
   0   7   6     2197.63     2090.12     26.62 o 
   1   7   6      280.08      283.08      5.14 o 
   2   7   6      831.57      863.26     10.03 o 
   3   7   6       33.96       53.42     11.38 o 
   4   7   6      158.89      163.95      5.40 o 
   5   7   6        2.87        7.13      1.94 o 
   6   7   6      583.82      559.93     13.18 o 
   7   7   6      539.06      528.52     11.89 o 
   8   7   6      520.82      509.35     10.58 o 
   9   7   6      476.45      519.63     11.27 o 
  10   7   6      532.95      560.96      9.10 o 
  -9   8   6       56.55       65.96      4.16 o 
  -8   8   6      161.11      129.11      5.00 o 
  -7   8   6      293.20      231.98      6.43 o 
  -6   8   6       55.83       45.97      3.64 o 
  -5   8   6      938.70      896.18     17.52 o 
  -4   8   6        5.01        7.45      2.11 o 
  -3   8   6      290.09      286.55      7.32 o 
  -2   8   6       44.34       40.51      3.06 o 
  -1   8   6     4022.85     3925.32     63.63 o 
   0   8   6      769.86      781.39     14.61 o 
   1   8   6      348.89      368.52      7.34 o 
   2   8   6     1704.43     1801.16     21.99 o 
   3   8   6      320.35      306.89      6.43 o 
   4   8   6     2170.05     2151.40     18.84 o 
   5   8   6     1390.59     1385.83     19.40 o 
   6   8   6      418.72      435.41     10.30 o 
   7   8   6       17.24       19.26      2.78 o 
   8   8   6        5.77        3.58      1.50 o 
   9   8   6       25.42       35.05      2.62 o 
  -8   9   6      345.25      423.68     37.38 o 
  -7   9   6     4030.13     4069.51    161.64 o 
  -6   9   6       43.94       42.58      4.72 o 
  -5   9   6     1855.46     1829.61     60.90 o 
  -4   9   6       11.84       17.53      2.09 o 
  -3   9   6     1370.65     1348.01     42.15 o 
  -2   9   6      215.18      193.86      6.74 o 
  -1   9   6      152.39      137.66      5.26 o 
   0   9   6      212.72      219.41      6.93 o 
   1   9   6      646.84      666.50     23.10 o 
   2   9   6     2649.95     2643.80     50.76 o 
   3   9   6       16.08       37.16      3.17 o 
   4   9   6        2.82        2.20      1.96 o 
   5   9   6     2172.20     2207.44     68.79 o 
   6   9   6      413.13      424.15     17.51 o 
   7   9   6      210.45      210.70      7.35 o 
  -6  10   6        1.62        0.37      1.67 o 
  -5  10   6       18.27       17.71      3.23 o 
  -4  10   6      296.89      332.72     17.84 o 
  -3  10   6      318.97      322.98     12.58 o 
  -2  10   6      298.30      292.07     10.30 o 
  -1  10   6      404.74      445.63     28.02 o 
   0  10   6      138.63      146.34      7.97 o 
   1  10   6      233.97      252.98     21.08 o 
   2  10   6     1757.84     1695.91    147.18 o 
   3  10   6       81.54       75.55      6.04 o 
   4  10   6        1.29        5.97      1.96 o 
   5  10   6       42.08       42.86      3.48 o 
   6  10   6       40.12       41.70      4.49 o 
  -2  11   6       10.41       19.19      3.32 o 
  -1  11   6      380.10      419.76     27.76 o 
   0  11   6     1026.44     1065.65     20.53 o 
   1  11   6      505.80      556.49     14.68 o 
   2  11   6     3159.94     3449.79    136.59 o 
 -13   0   7        8.57        8.45      1.93 o 
 -11   0   7      190.31      211.01      8.51 o 
  -9   0   7      179.84      148.29     13.27 o 
  -7   0   7      674.10      663.31     15.56 o 
  -5   0   7       99.86       61.31      4.84 o 
  -3   0   7      512.63      565.89     24.79 o 
  -1   0   7      380.48      443.91     20.21 o 
   1   0   7      391.33      370.22     14.19 o 
   3   0   7     1669.63     1618.98     48.77 o 
   5   0   7    62558.79    64047.07   2194.15 o 
   7   0   7     3173.94     3333.21    107.71 o 
   9   0   7      156.16      157.38      6.99 o 
  11   0   7     2153.69     2163.95     31.76 o 
  13   0   7        0.31        9.32      3.16 o 
 -13   1   7       47.74       53.89      3.87 o 
 -12   1   7      162.28      183.55      4.40 o 
 -11   1   7       91.20       91.01      4.34 o 
 -10   1   7      135.26      129.70      8.09 o 
  -9   1   7     1613.38     1685.38     36.31 o 
  -8   1   7       83.07       94.48      4.69 o 
  -7   1   7     1075.85     1113.37     19.88 o 
  -6   1   7     5897.61     5880.41     74.98 o 
  -5   1   7    13435.54    14143.30    191.07 o 
  -4   1   7       10.60       13.75      2.76 o 
  -3   1   7     2121.28     2128.82     65.00 o 
  -2   1   7    13629.70    14414.84     83.25 o 
  -1   1   7     5339.68     5247.10     48.60 o 
   0   1   7      437.70      407.44      8.24 o 
   1   1   7      477.75      474.17      9.53 o 
   2   1   7      237.01      247.99      7.93 o 
   3   1   7     3160.55     2837.17     74.69 o 
   4   1   7     7549.67     7192.83    210.75 o 
   5   1   7     4436.28     4683.12     66.10 o 
   6   1   7     4898.72     5274.73    119.77 o 
   7   1   7     1953.37     2055.23     40.45 o 
   8   1   7      384.59      401.73      8.46 o 
   9   1   7     1775.79     1721.08     26.00 o 
  10   1   7      190.94      169.73      4.00 o 
  11   1   7     1014.12      987.47     14.92 o 
  12   1   7       56.89       55.54      3.00 o 
  13   1   7     1513.23     1549.24     30.81 o 
 -12   2   7       17.50       22.88      2.08 o 
 -11   2   7        1.08        0.32      1.99 o 
 -10   2   7      120.09      128.90      6.15 o 
  -9   2   7       88.51       72.04      3.49 o 
  -8   2   7      460.28      470.16      6.44 o 
  -7   2   7      180.68      164.91      3.77 o 
  -6   2   7      518.96      455.01      5.00 o 
  -5   2   7     9373.97     9798.29     76.30 o 
  -4   2   7        1.43       -0.13      2.26 o 
  -3   2   7     3258.22     3167.13     36.93 o 
  -2   2   7      830.67     1083.18     24.06 o 
  -1   2   7      208.08      234.57     10.61 o 
   0   2   7      338.79      346.83      7.76 o 
   1   2   7      572.66      534.49     11.33 o 
   2   2   7     8029.08     8347.21    217.52 o 
   3   2   7      114.59      123.43      7.10 o 
   4   2   7     3746.49     3518.03    101.64 o 
   5   2   7     1272.38     1365.36     21.88 o 
   6   2   7      247.56      259.08      7.23 o 
   7   2   7       67.58       74.24      3.36 o 
   8   2   7      601.51      621.43     20.05 o 
   9   2   7      777.90      793.94     16.14 o 
  10   2   7       18.65       25.33      1.85 o 
  11   2   7        0.41        1.42      0.95 o 
  12   2   7      562.51      587.48     10.89 o 
 -12   3   7      176.64      156.42      4.61 o 
 -11   3   7      142.84      148.67      5.06 o 
 -10   3   7      648.61      656.44     10.34 o 
  -9   3   7     1445.83     1382.37     16.21 o 
  -8   3   7       48.55       46.86      2.17 o 
  -7   3   7     1388.64     1420.59      9.78 o 
  -6   3   7     2643.27     2757.90     18.79 o 
  -5   3   7       43.36       59.33      1.93 o 
  -4   3   7      104.21      116.50      2.68 o 
  -3   3   7      149.50      179.25      9.88 o 
  -2   3   7     4187.75     5035.84    219.64 o 
  -1   3   7     3693.95     3950.83    144.60 o 
   0   3   7     6864.56     7355.56    185.43 o 
   1   3   7       50.53       78.12      6.24 o 
   2   3   7     4523.05     4679.53     83.77 o 
   3   3   7     2415.20     2851.31     42.64 o 
   4   3   7      369.28      337.13      8.57 o 
   5   3   7      112.10      131.36      5.12 o 
   6   3   7     1915.38     1894.34     28.33 o 
   7   3   7     1545.01     1568.01     15.52 o 
   8   3   7     1605.09     1640.18     34.60 o 
   9   3   7     1989.49     2040.67     50.83 o 
  10   3   7        3.60        4.48      1.46 o 
  11   3   7      141.30      153.79      4.64 o 
  12   3   7      201.47      209.99      5.59 o 
 -12   4   7      408.75      387.04     12.36 o 
 -11   4   7      474.56      470.07      7.08 o 
 -10   4   7        6.74       11.76      1.73 o 
  -9   4   7      143.28      118.36      3.90 o 
  -8   4   7     4528.99     4656.25     32.00 o 
  -7   4   7      149.44      136.40      3.58 o 
  -6   4   7        1.83        6.69      1.23 o 
  -5   4   7        3.53       11.20      3.08 o 
  -4   4   7     1777.33     1872.91     20.66 o 
  -3   4   7      575.56      578.86     10.62 o 
  -2   4   7     2880.86     3053.76     45.89 o 
  -1   4   7      525.51      476.47      8.94 o 
   0   4   7     2275.33     2317.77     26.96 o 
   1   4   7      536.13      577.70      7.88 o 
   2   4   7     2698.18     2881.38     48.76 o 
   3   4   7     2203.94     2102.85     23.07 o 
   4   4   7     3345.81     3137.98     48.77 o 
   5   4   7      468.58      465.11     14.20 o 
   6   4   7      115.48      109.99      5.32 o 
   7   4   7     1741.84     1811.42     24.49 o 
   8   4   7     1127.22     1215.00     18.19 o 
   9   4   7      291.92      309.30      7.84 o 
  10   4   7      447.42      460.04      9.71 o 
  11   4   7      184.23      199.09      3.93 o 
  12   4   7       83.72       95.06      5.00 o 
 -11   5   7      239.48      251.82      5.61 o 
 -10   5   7       54.48       57.64      2.47 o 
  -9   5   7      677.21      619.94      7.84 o 
  -8   5   7       16.24       14.31      1.45 o 
  -7   5   7       23.31       34.48      2.05 o 
  -6   5   7       25.01       32.52      2.17 o 
  -5   5   7     2571.73     2567.60     29.32 o 
  -4   5   7      364.79      376.33      5.88 o 
  -3   5   7      616.63      577.65     10.31 o 
  -2   5   7       49.08       29.86      2.47 o 
  -1   5   7     9718.46    10065.48    107.50 o 
   0   5   7     4218.43     4116.28     51.91 o 
   1   5   7       70.17       84.51      2.85 o 
   2   5   7     1943.58     1877.80     20.80 o 
   3   5   7      952.66     1058.21     11.79 o 
   4   5   7      142.29      165.69      4.98 o 
   5   5   7     1054.24     1069.28     31.01 o 
   6   5   7      399.00      348.50     11.57 o 
   7   5   7      106.08       83.14      5.32 o 
   8   5   7     2144.58     2164.78     23.34 o 
   9   5   7      154.08      176.85      5.31 o 
  10   5   7       18.01       18.87      1.96 o 
  11   5   7      102.10       98.29      3.72 o 
 -11   6   7     1903.53     1852.59     22.08 o 
 -10   6   7      124.56      120.06      3.83 o 
  -9   6   7       85.38       79.26      3.06 o 
  -8   6   7        2.03        4.48      1.26 o 
  -7   6   7        8.46        7.04      1.37 o 
  -6   6   7      121.87      145.96      4.55 o 
  -5   6   7    16611.41    16908.98    210.10 o 
  -4   6   7     3820.54     4013.40     45.68 o 
  -3   6   7        0.43        2.37      1.48 o 
  -2   6   7      716.62      634.65      9.08 o 
  -1   6   7     2816.24     2565.24     21.29 o 
   0   6   7      324.00      314.10      4.84 o 
   1   6   7      833.91      807.70      8.64 o 
   2   6   7      604.19      608.83      8.81 o 
   3   6   7        0.11        3.85      2.39 o 
   4   6   7      228.61      213.11      6.66 o 
   5   6   7     8889.14     9191.11    174.49 o 
   6   6   7      165.44      189.12      6.76 o 
   7   6   7      626.03      639.43     13.50 o 
   8   6   7      244.97      272.59      8.13 o 
   9   6   7      435.96      441.12     11.17 o 
  10   6   7       17.90       24.16      2.39 o 
 -10   7   7       72.09       53.83      4.20 o 
  -9   7   7      353.19      348.06      6.05 o 
  -8   7   7      345.85      347.67      5.77 o 
  -7   7   7       10.08        8.44      1.64 o 
  -6   7   7     1059.72     1034.39     16.95 o 
  -5   7   7     2939.16     2882.89     33.43 o 
  -4   7   7     1372.11     1466.68     26.37 o 
  -3   7   7      334.62      307.94      8.63 o 
  -2   7   7     4245.48     4114.01     75.46 o 
  -1   7   7     2619.82     2508.25     31.51 o 
   0   7   7        6.03        7.56      1.50 o 
   1   7   7      724.87      657.58      9.31 o 
   2   7   7      744.97      717.57      9.28 o 
   3   7   7      967.17      950.22     12.92 o 
   4   7   7     3816.85     3816.52     31.86 o 
   5   7   7       37.97       39.19      2.94 o 
   6   7   7      965.35      960.50     24.00 o 
   7   7   7       99.35       85.92      4.51 o 
   8   7   7      498.99      525.75     10.38 o 
   9   7   7      257.62      242.27      7.39 o 
  10   7   7      191.41      204.74      7.83 o 
  -9   8   7       82.73       73.53     10.60 o 
  -8   8   7      396.28      402.71     10.26 o 
  -7   8   7      229.39      240.74      6.35 o 
  -6   8   7       66.36       43.93      3.57 o 
  -5   8   7       15.60       24.46      3.87 o 
  -4   8   7     1452.08     1358.20     22.55 o 
  -3   8   7       38.78       35.37      2.92 o 
  -2   8   7     4897.68     4907.30    114.43 o 
  -1   8   7      251.41      252.90      6.40 o 
   0   8   7     1391.56     1352.62     26.54 o 
   1   8   7      218.49      212.89      6.02 o 
   2   8   7       22.49       30.50      2.56 o 
   3   8   7      474.14      458.54      8.72 o 
   4   8   7      673.87      664.99     14.03 o 
   5   8   7      741.77      733.06     19.24 o 
   6   8   7       34.14       25.98      2.81 o 
   7   8   7      370.17      348.33     11.66 o 
   8   8   7     1577.99     1752.82     20.93 o 
   9   8   7       90.51       91.15      8.40 o 
  -7   9   7      335.32      387.27     15.10 o 
  -6   9   7      256.61      225.81      9.86 o 
  -5   9   7      340.26      332.07     13.66 o 
  -4   9   7     1052.58      992.65     31.10 o 
  -3   9   7      475.54      511.91     13.93 o 
  -2   9   7      756.36      661.74     15.67 o 
  -1   9   7      166.23      170.36      5.73 o 
   0   9   7      486.30      478.01     13.32 o 
   1   9   7       74.68       72.62      4.90 o 
   2   9   7      213.24      235.26     12.74 o 
   3   9   7        2.67        9.02      2.24 o 
   4   9   7      421.38      416.84     10.41 o 
   5   9   7        0.42        2.63      1.77 o 
   6   9   7       50.21       48.41      3.82 o 
   7   9   7     1288.05     1334.04     19.24 o 
  -5  10   7        4.68        3.59      1.36 o 
  -4  10   7       57.93       53.70      3.00 o 
  -3  10   7      298.34      269.38      7.78 o 
  -2  10   7     2493.19     2595.88    107.14 o 
  -1  10   7      298.93      329.83     25.62 o 
   0  10   7      184.40      181.82      8.65 o 
   1  10   7      853.05      785.59     62.01 o 
   2  10   7     3279.90     3347.99    300.80 o 
   3  10   7       16.47       11.09      2.70 o 
   4  10   7      113.71      114.58      5.36 o 
   5  10   7      166.49      169.61      8.57 o 
  -1  11   7      404.58      465.51     33.71 o 
   0  11   7       63.87       59.33      4.99 o 
   1  11   7        7.28        2.95      4.22 o 
 -12   0   8      558.89      583.36     11.31 o 
 -10   0   8      233.62      254.67      9.33 o 
  -8   0   8        0.30       15.74      3.74 o 
  -6   0   8      187.96      172.27      8.35 o 
  -4   0   8      619.73      637.65     30.83 o 
  -2   0   8      428.82      566.04     25.84 o 
   0   0   8      639.12      671.16     27.16 o 
   2   0   8     2742.20     3033.13     66.18 o 
   4   0   8      755.55      948.60    223.99 o 
   6   0   8      857.77      923.20     19.63 o 
   8   0   8      165.58      142.82      6.30 o 
  10   0   8      192.16      225.42     21.15 o 
  12   0   8      115.31      105.91      6.02 o 
 -12   1   8     1298.15     1342.09     15.25 o 
 -11   1   8       80.30       80.15      3.32 o 
 -10   1   8     7075.25     7379.51    128.61 o 
  -9   1   8       59.96       52.20      3.73 o 
  -8   1   8      192.63      203.49      6.08 o 
  -7   1   8     2841.88     2798.31     48.70 o 
  -6   1   8    15610.48    15786.02    123.63 o 
  -5   1   8     1117.25     1083.07     13.42 o 
  -4   1   8      225.34      253.34      5.77 o 
  -3   1   8      191.89      230.04      8.69 o 
  -2   1   8     7837.32     7673.98     95.76 o 
  -1   1   8      851.19      834.11     26.10 o 
   0   1   8      619.35      692.23     19.40 o 
   1   1   8      123.84      133.85      5.30 o 
   2   1   8      560.49      609.37     16.34 o 
   3   1   8      538.68      517.61     21.03 o 
   4   1   8    11350.91    11571.03    265.64 o 
   5   1   8        0.72       95.05     66.48 o 
   6   1   8     4936.78     4959.21     75.52 o 
   7   1   8     2774.68     2882.36     54.08 o 
   8   1   8        0.34        4.87      1.56 o 
   9   1   8       89.38       90.36      3.73 o 
  10   1   8      683.61      666.93      8.72 o 
  11   1   8        7.46       10.69      1.13 o 
  12   1   8     1267.77     1250.65     31.17 o 
 -12   2   8      266.86      298.36      5.51 o 
 -11   2   8     1743.01     1715.93     15.70 o 
 -10   2   8      111.93      118.41      5.05 o 
  -9   2   8        2.40        2.77      1.68 o 
  -8   2   8      789.77      769.37     10.65 o 
  -7   2   8     1163.13     1248.36     10.32 o 
  -6   2   8      717.51      751.10      9.19 o 
  -5   2   8        2.01       24.76      5.46 o 
  -4   2   8     6227.69     6519.37     52.82 o 
  -3   2   8    12583.59    13783.96    142.54 o 
  -2   2   8      250.01      238.17      8.75 o 
  -1   2   8       38.28       46.66      3.96 o 
   0   2   8     1516.94     1397.46     23.65 o 
   1   2   8      670.43      644.22     16.51 o 
   2   2   8      168.94      241.96      9.06 o 
   3   2   8      245.51      274.79     10.63 o 
   4   2   8      226.16      192.09      4.69 o 
   5   2   8     2841.75     2880.06     49.89 o 
   6   2   8     1570.74     1535.72     26.03 o 
   7   2   8      659.22      710.61     15.05 o 
   8   2   8      258.32      245.27      6.97 o 
   9   2   8      254.11      277.99      6.96 o 
  10   2   8      544.64      567.73      7.98 o 
  11   2   8      969.16      962.08     23.25 o 
  12   2   8        0.56        2.93      1.22 o 
 -12   3   8       25.18       12.86      1.56 o 
 -11   3   8      602.46      615.81     10.07 o 
 -10   3   8      979.81     1017.95     19.00 o 
  -9   3   8      366.84      390.83      8.20 o 
  -8   3   8       34.10       33.95      2.22 o 
  -7   3   8      357.72      385.92      5.53 o 
  -6   3   8       10.32       21.19      1.47 o 
  -5   3   8      158.09      140.30      3.02 o 
  -4   3   8     1616.16     1666.61     10.89 o 
  -3   3   8     3022.06     3233.40     34.80 o 
  -2   3   8      354.88      427.68      8.69 o 
  -1   3   8      256.65      251.57     15.68 o 
   0   3   8     6840.15     7190.06    348.79 o 
   1   3   8      162.25      155.99      7.74 o 
   2   3   8      122.42      137.00     19.12 o 
   3   3   8      393.96      396.56     10.43 o 
   4   3   8        2.96        7.92      2.40 o 
   5   3   8       49.93       48.60      3.25 o 
   6   3   8     1122.45     1055.33     16.06 o 
   7   3   8     1060.85     1141.48     20.11 o 
   8   3   8       72.00       74.21      3.92 o 
   9   3   8      278.65      285.66      7.45 o 
  10   3   8      134.04      116.78      4.12 o 
  11   3   8        2.26        2.30      1.29 o 
  12   3   8        2.02        2.69      1.01 o 
 -11   4   8      209.16      216.98      6.38 o 
 -10   4   8     1057.36     1071.23     11.40 o 
  -9   4   8     2471.36     2467.31     20.56 o 
  -8   4   8     1423.87     1358.50     13.19 o 
  -7   4   8     6948.98     7140.31     50.41 o 
  -6   4   8      118.93      132.70      2.83 o 
  -5   4   8       19.54       21.41      1.83 o 
  -4   4   8        9.31       18.86      1.24 o 
  -3   4   8     1907.93     1651.17     19.02 o 
  -2   4   8       14.46       27.27      1.60 o 
  -1   4   8     2073.80     2251.02     71.46 o 
   0   4   8     1799.02     1837.64     37.82 o 
   1   4   8       44.56       53.52      2.25 o 
   2   4   8     5942.75     6115.78     62.17 o 
   3   4   8     2148.05     2031.90     48.56 o 
   4   4   8      270.89      287.76      7.83 o 
   5   4   8     2197.26     1999.32     73.29 o 
   6   4   8       70.42       70.90      4.05 o 
   7   4   8     3600.24     3722.44    120.25 o 
   8   4   8       27.78       27.02      3.14 o 
   9   4   8      499.22      505.05      9.74 o 
  10   4   8       12.77       18.91      1.81 o 
  11   4   8      323.70      288.79      4.45 o 
 -11   5   8      640.60      663.98     11.85 o 
 -10   5   8      700.95      664.13     13.44 o 
  -9   5   8      233.29      210.11      4.43 o 
  -8   5   8      595.44      577.37      6.80 o 
  -7   5   8       94.01       99.47      3.14 o 
  -6   5   8      396.21      387.24      5.19 o 
  -5   5   8        4.36        9.72      1.33 o 
  -4   5   8        1.51        7.24      2.62 o 
  -3   5   8     3055.56     3142.04     33.58 o 
  -2   5   8       15.47       10.39      1.52 o 
  -1   5   8      726.66      733.23     11.24 o 
   0   5   8     5822.87     5621.22     76.88 o 
   1   5   8     1088.42     1057.34      9.90 o 
   2   5   8      311.82      277.94      6.96 o 
   3   5   8        1.42        3.14      1.60 o 
   4   5   8     1413.15     1537.28     38.11 o 
   5   5   8        0.90        4.22      2.24 o 
   6   5   8      407.84      419.89     18.39 o 
   7   5   8       33.38       18.82      2.78 o 
   8   5   8       36.58       42.41      4.48 o 
   9   5   8      569.65      578.09     10.72 o 
  10   5   8     2061.94     2186.49     55.36 o 
  11   5   8      588.34      565.34     33.61 o 
 -10   6   8      904.62      812.82     10.01 o 
  -9   6   8      724.09      735.32      9.06 o 
  -8   6   8      162.95      181.44      4.40 o 
  -7   6   8      379.17      351.03      6.74 o 
  -6   6   8     2142.09     2175.52     18.15 o 
  -5   6   8      498.62      531.57      9.23 o 
  -4   6   8     1692.67     1749.05     24.13 o 
  -3   6   8     1362.19     1371.22     24.21 o 
  -2   6   8     3197.70     3129.21     44.28 o 
  -1   6   8       83.34       79.81      2.97 o 
   0   6   8     1762.01     1691.00     18.05 o 
   1   6   8      579.24      542.11      7.04 o 
   2   6   8    10941.79    11133.23     87.72 o 
   3   6   8      462.64      489.22     10.18 o 
   4   6   8       87.85       97.51      5.03 o 
   5   6   8      351.87      328.95      9.92 o 
   6   6   8     2014.77     2086.77     99.77 o 
   7   6   8      118.48      120.47      6.14 o 
   8   6   8      565.70      606.19     11.65 o 
   9   6   8      100.48      101.77      5.30 o 
  10   6   8       94.69       90.68      4.07 o 
  -9   7   8      404.74      444.35     10.80 o 
  -8   7   8      121.90       99.99      3.53 o 
  -7   7   8      368.88      385.72      7.89 o 
  -6   7   8       11.25       14.94      2.31 o 
  -5   7   8      158.43      159.93      5.67 o 
  -4   7   8      186.88      181.54      6.30 o 
  -3   7   8      640.56      652.13     17.12 o 
  -2   7   8      156.11      162.93      5.35 o 
  -1   7   8     1863.96     1734.53     24.58 o 
   0   7   8     3626.06     3436.99     46.96 o 
   1   7   8      147.15      148.44      4.59 o 
   2   7   8      196.58      190.12      6.14 o 
   3   7   8     2218.67     2102.12     35.84 o 
   4   7   8      214.13      211.68      6.82 o 
   5   7   8        6.96        5.21      2.46 o 
   6   7   8      261.02      244.95      8.86 o 
   7   7   8      116.13      110.55      4.95 o 
   8   7   8        7.28        4.83      2.70 o 
   9   7   8      791.45      854.65     26.20 o 
  -8   8   8       34.79       25.66      2.05 o 
  -7   8   8     1584.32     1579.76     37.43 o 
  -6   8   8      456.48      476.82      9.66 o 
  -5   8   8       36.17       26.41      2.43 o 
  -4   8   8       44.89       25.07      2.37 o 
  -3   8   8     1978.17     1900.12     46.95 o 
  -2   8   8     3102.49     3059.43     51.23 o 
  -1   8   8      334.60      342.98      7.50 o 
   0   8   8      606.34      664.58     21.14 o 
   1   8   8     1760.17     1882.85     39.98 o 
   2   8   8      837.34      814.76     20.12 o 
   3   8   8      924.54      898.73     20.60 o 
   4   8   8      913.62      913.08     25.31 o 
   5   8   8      321.41      295.66      8.62 o 
   6   8   8      476.24      502.23     12.45 o 
   7   8   8        2.16        7.63      3.44 o 
   8   8   8        1.33        1.40      1.87 o 
  -7   9   8      396.66      334.37     28.76 o 
  -6   9   8      291.40      323.25     13.90 o 
  -5   9   8       12.78        8.21      1.63 o 
  -4   9   8      340.23      348.63     14.09 o 
  -3   9   8     1249.23     1193.96     20.61 o 
  -2   9   8        0.82        7.88      3.32 o 
  -1   9   8      533.93      494.46     16.66 o 
   0   9   8      397.44      388.00     16.32 o 
   1   9   8     1203.93     1100.87     56.39 o 
   2   9   8        5.47        4.66      1.66 o 
   3   9   8      206.04      184.50      6.95 o 
   4   9   8      337.65      338.72     12.91 o 
   5   9   8       88.64       95.95      5.00 o 
   6   9   8       60.27       69.75      3.59 o 
   7   9   8      194.56      188.84      6.69 o 
  -5  10   8        7.97        5.75      3.80 o 
  -4  10   8      718.93      756.88     90.08 o 
  -3  10   8     2586.78     2699.17    217.98 o 
  -2  10   8      308.69      396.56     29.68 o 
  -1  10   8       79.61      110.07      7.63 o 
   0  10   8      424.04      408.03     45.04 o 
   1  10   8     1126.49     1156.70    107.85 o 
   2  10   8      156.28      176.93     15.79 o 
   3  10   8      360.46      379.64     22.47 o 
   4  10   8      128.78       97.98      4.35 o 
 -11   0   9     2167.89     2353.22     41.62 o 
  -9   0   9     2658.72     2831.07     79.87 o 
  -7   0   9      564.51      538.48     39.91 o 
  -5   0   9      516.19      506.98     10.39 o 
  -3   0   9     4161.04     4382.93    109.96 o 
  -1   0   9      696.44      549.04     14.49 o 
   1   0   9      441.39      374.23     22.54 o 
   3   0   9    14077.74    13984.70    158.49 o 
   5   0   9     4589.57     4648.40    107.18 o 
   7   0   9      302.29      302.43     23.25 o 
   9   0   9     4635.27     4696.97     36.60 o 
  11   0   9      380.58      418.85      8.09 o 
 -12   1   9      159.44      152.14      3.69 o 
 -11   1   9      328.04      311.42      5.16 o 
 -10   1   9      283.06      316.18      6.71 o 
  -9   1   9     2301.98     2392.05     34.71 o 
  -8   1   9     4845.88     4820.79     64.27 o 
  -7   1   9        0.67        4.55      3.34 o 
  -6   1   9      324.19      322.32      8.31 o 
  -5   1   9     5023.02     5099.41     30.93 o 
  -4   1   9     4559.26     5159.21     44.87 o 
  -3   1   9     3158.51     3272.94     35.08 o 
  -2   1   9       30.86       35.61      2.91 o 
  -1   1   9       98.30      113.97      4.79 o 
   0   1   9     3494.31     3471.83     77.30 o 
   1   1   9     1239.65     1367.96     32.05 o 
   2   1   9      957.19     1010.07     26.18 o 
   3   1   9       36.78      110.95     46.22 o 
   4   1   9     6086.74     6229.72     81.17 o 
   5   1   9     3309.29     3353.24     43.50 o 
   6   1   9      127.74      140.60      4.36 o 
   7   1   9       85.66       78.95      3.72 o 
   8   1   9     1718.38     1789.95     23.15 o 
   9   1   9      181.34      194.21      4.95 o 
  10   1   9        9.70       12.18      1.56 o 
  11   1   9       82.88       75.12      3.17 o 
  12   1   9       18.12       13.00      1.78 o 
 -12   2   9     1004.26     1050.92     28.36 o 
 -11   2   9        2.50        2.50      1.15 o 
 -10   2   9       19.91       18.32      2.15 o 
  -9   2   9      522.17      590.51     10.69 o 
  -8   2   9      329.70      293.07      7.42 o 
  -7   2   9      106.28      101.13      3.16 o 
  -6   2   9      480.51      473.23      7.21 o 
  -5   2   9     3534.97     3530.55     25.34 o 
  -4   2   9      467.76      450.96      4.89 o 
  -3   2   9     5733.06     6174.60     44.07 o 
  -2   2   9     2446.82     2619.25     23.08 o 
  -1   2   9     1586.26     1690.01     31.15 o 
   0   2   9     1656.09     1555.00     88.49 o 
   1   2   9        6.93        5.96      2.62 o 
   2   2   9       69.12       48.79      3.27 o 
   3   2   9      317.90      305.12      7.75 o 
   4   2   9      185.10      180.53      4.77 o 
   5   2   9      419.18      393.68      7.33 o 
   6   2   9      222.86      226.42      5.54 o 
   7   2   9       75.60       82.44      3.52 o 
   8   2   9     2631.52     2767.81     82.97 o 
   9   2   9     1431.93     1415.62     26.62 o 
  10   2   9      144.75      145.90      4.64 o 
  11   2   9       16.26       15.45      1.39 o 
  12   2   9     1252.74     1356.87     31.34 o 
 -12   3   9     1880.02     1856.53     38.64 o 
 -11   3   9      730.04      797.30      9.85 o 
 -10   3   9        0.46        1.64      1.63 o 
  -9   3   9      115.29      107.28      4.46 o 
  -8   3   9      773.70      822.09      8.52 o 
  -7   3   9       83.60       71.70      2.46 o 
  -6   3   9      269.56      273.45      4.40 o 
  -5   3   9     3456.63     3376.38     25.83 o 
  -4   3   9     1165.24     1428.99      8.57 o 
  -3   3   9     2298.97     2397.24     26.73 o 
  -2   3   9     3162.18     3305.88     39.10 o 
  -1   3   9     1696.58     1681.07     23.29 o 
   0   3   9      474.49      527.49     21.92 o 
   1   3   9      347.12      379.23      8.14 o 
   2   3   9       35.86       40.98      2.84 o 
   3   3   9       38.18       49.28      3.18 o 
   4   3   9     4678.17     4464.87    106.27 o 
   5   3   9     4245.72     4035.54     65.07 o 
   6   3   9     1638.56     1636.40     16.92 o 
   7   3   9     3879.14     4028.65     59.56 o 
   8   3   9      373.71      424.47     10.61 o 
   9   3   9      786.38      802.23     20.87 o 
  10   3   9      614.30      626.11     11.00 o 
  11   3   9      305.28      328.23      8.14 o 
 -11   4   9      176.39      172.77      5.49 o 
 -10   4   9      279.55      255.92      8.00 o 
  -9   4   9       24.24       25.37      2.43 o 
  -8   4   9       29.23       25.88      2.00 o 
  -7   4   9      911.74      853.61      7.98 o 
  -6   4   9      357.08      372.45      5.28 o 
  -5   4   9     2515.36     2507.47     25.38 o 
  -4   4   9     7840.83     8328.98     78.90 o 
  -3   4   9      126.91      139.20      3.30 o 
  -2   4   9       24.10       19.82      3.40 o 
  -1   4   9      272.88      293.37      6.68 o 
   0   4   9     5366.10     5270.02    105.72 o 
   1   4   9      521.72      516.22      8.55 o 
   2   4   9     2112.67     2114.45     30.45 o 
   3   4   9      851.63      844.36     28.49 o 
   4   4   9      845.44      794.99     17.63 o 
   5   4   9      292.91      303.64      8.31 o 
   6   4   9     6639.43     6493.88     89.54 o 
   7   4   9       16.51       25.01      3.44 o 
   8   4   9        0.71        7.68      2.46 o 
   9   4   9        2.23       10.64      2.22 o 
  10   4   9       69.81       63.92      3.15 o 
  11   4   9        8.49        8.83      1.18 o 
 -11   5   9       74.78       64.22      3.54 o 
 -10   5   9      101.77       84.08      5.20 o 
  -9   5   9      258.62      279.12      6.70 o 
  -8   5   9      824.91      726.70      9.39 o 
  -7   5   9      169.54      144.14      3.67 o 
  -6   5   9       10.28       11.97      1.44 o 
  -5   5   9       37.14       35.83      2.17 o 
  -4   5   9     3261.94     3205.48     38.04 o 
  -3   5   9       33.41       43.76      2.56 o 
  -2   5   9     3473.16     3544.20     55.07 o 
  -1   5   9     1487.52     1351.64     19.72 o 
   0   5   9      186.35      166.56      3.86 o 
   1   5   9     2230.62     2211.10     26.83 o 
   2   5   9     2385.76     2324.51     47.63 o 
   3   5   9     1932.27     1913.82    105.50 o 
   4   5   9      381.83      345.95     15.23 o 
   5   5   9       29.14       37.88      9.27 o 
   6   5   9     1746.28     1722.33     43.90 o 
   7   5   9       58.80       62.29      4.12 o 
   8   5   9      204.49      224.20      7.38 o 
   9   5   9     1026.12     1043.65     15.93 o 
  10   5   9      237.65      218.74      6.15 o 
  11   5   9       19.43       20.15      2.49 o 
 -10   6   9      249.38      253.76      8.68 o 
  -9   6   9       38.76       36.27      2.66 o 
  -8   6   9      512.61      488.82      8.61 o 
  -7   6   9     2240.14     2273.86     17.51 o 
  -6   6   9      641.43      671.08      9.29 o 
  -5   6   9       11.81       14.64      1.85 o 
  -4   6   9       40.52       58.78      3.56 o 
  -3   6   9     1486.04     1496.82     32.64 o 
  -2   6   9     1586.77     1456.66     20.38 o 
  -1   6   9      104.72       97.22      3.53 o 
   0   6   9      604.13      624.23      9.13 o 
   1   6   9       12.52       10.50      1.74 o 
   2   6   9       92.10       71.99      5.55 o 
   3   6   9     2749.37     2748.76     71.27 o 
   4   6   9     1451.53     1480.16     23.34 o 
   5   6   9      229.64      244.94     11.70 o 
   6   6   9        1.49        5.05      2.34 o 
   7   6   9      220.45      244.90      8.29 o 
   8   6   9      274.59      253.79      6.37 o 
   9   6   9       94.90      113.41      5.19 o 
  10   6   9      364.77      355.81      7.14 o 
  -9   7   9      385.97      378.95      7.71 o 
  -8   7   9       42.97       25.79      1.98 o 
  -7   7   9       32.35       48.93      3.04 o 
  -6   7   9      138.24      141.39      4.23 o 
  -5   7   9      185.89      156.84      4.94 o 
  -4   7   9       45.52       57.22      3.39 o 
  -3   7   9       93.92       90.01      3.89 o 
  -2   7   9       81.76      105.62      3.89 o 
  -1   7   9      297.06      299.77      6.84 o 
   0   7   9     2521.77     2541.23     35.26 o 
   1   7   9     2364.03     2325.82     37.39 o 
   2   7   9      289.85      293.35     15.12 o 
   3   7   9        2.51        2.63      2.42 o 
   4   7   9       40.24       44.91      3.44 o 
   5   7   9     1838.59     1797.79     39.32 o 
   6   7   9      135.49      155.59      5.26 o 
   7   7   9       66.78       63.41      3.71 o 
   8   7   9      146.80      138.54      4.97 o 
   9   7   9      172.03      161.61      4.69 o 
  -8   8   9      603.79      671.56     37.79 o 
  -7   8   9      287.39      264.36      5.83 o 
  -6   8   9      446.75      419.07      6.86 o 
  -5   8   9      823.90      802.35     11.07 o 
  -4   8   9     1545.81     1650.49     22.25 o 
  -3   8   9       61.48       57.70      3.12 o 
  -2   8   9      687.72      664.10     15.95 o 
  -1   8   9       10.54        8.17      1.57 o 
   0   8   9      838.28      841.66     34.65 o 
   1   8   9       10.56        9.44      2.06 o 
   2   8   9     1366.03     1340.55     39.41 o 
   3   8   9      410.42      413.11      9.41 o 
   4   8   9      135.25      131.83      4.78 o 
   5   8   9       13.00       15.91      1.94 o 
   6   8   9     1452.07     1582.48     30.73 o 
   7   8   9      271.09      327.84      7.64 o 
   8   8   9       50.77       44.34      2.97 o 
  -6   9   9      103.14      108.79      5.35 o 
  -5   9   9      869.88      972.82     26.79 o 
  -4   9   9     1164.61     1238.36     48.65 o 
  -3   9   9      197.51      207.21      5.89 o 
  -2   9   9      864.38      812.63     24.91 o 
  -1   9   9     1012.55     1039.10     45.41 o 
   0   9   9       89.10      106.96      6.11 o 
   1   9   9       13.15       13.51      2.35 o 
   2   9   9     1127.85     1112.35     56.64 o 
   3   9   9      631.43      613.93     26.05 o 
   4   9   9     1969.98     1930.37     49.10 o 
   5   9   9     3620.13     3778.13     61.44 o 
   6   9   9       80.60       94.52      4.26 o 
  -4  10   9        5.96        4.41      4.38 o 
  -3  10   9       34.06       28.27      2.90 o 
  -2  10   9       35.96       48.61      5.23 o 
  -1  10   9      441.68      472.59     28.51 o 
   0  10   9      439.32      453.33     54.71 o 
   1  10   9      477.71      413.98     34.19 o 
   2  10   9       32.34       30.17      2.91 o 
   3  10   9      147.92      173.94      8.97 o 
   4  10   9        1.27        5.70      2.14 o 
 -12   0  10      694.36      683.86     17.59 o 
 -10   0  10     1131.22     1136.64     15.73 o 
  -8   0  10     2283.68     2669.81     63.37 o 
  -6   0  10     2199.75     2252.82     25.56 o 
  -4   0  10      464.52      441.75      9.43 o 
  -2   0  10     5222.00     5564.63     57.58 o 
   0   0  10      165.71      144.18      8.12 o 
   2   0  10      268.82      245.01     12.16 o 
   4   0  10       51.12       50.34      4.02 o 
   6   0  10      616.23      644.81     17.23 o 
   8   0  10    14790.76    14989.89    185.65 o 
  10   0  10        4.91        5.70      1.59 o 
  12   0  10      899.26      933.06     24.64 o 
 -12   1  10      868.39      840.00     14.52 o 
 -11   1  10      101.40       91.61      2.83 o 
 -10   1  10       14.09       13.81      1.29 o 
  -9   1  10     3222.82     3459.09     30.52 o 
  -8   1  10     3523.61     3548.14     45.54 o 
  -7   1  10      170.62      182.83      5.30 o 
  -6   1  10        1.24        8.82      1.82 o 
  -5   1  10     1809.42     1767.92     13.70 o 
  -4   1  10     1045.15     1076.79     10.46 o 
  -3   1  10     1913.85     2012.64     17.11 o 
  -2   1  10     1400.01     1480.76     13.08 o 
  -1   1  10      287.93      259.37      3.56 o 
   0   1  10     1484.76     1516.61     10.98 o 
   1   1  10     8062.96     7712.92    115.75 o 
   2   1  10      948.63      861.35     11.24 o 
   3   1  10       43.72       54.21      3.25 o 
   4   1  10      259.14      229.07      4.88 o 
   5   1  10      815.18      838.59     10.80 o 
   6   1  10     1037.46     1113.80     15.49 o 
   7   1  10      245.64      227.94      6.05 o 
   8   1  10     4425.62     4451.89     64.23 o 
   9   1  10       24.11       22.51      2.23 o 
  10   1  10      126.81      138.38      4.18 o 
  11   1  10        2.77        5.46      1.03 o 
  12   1  10      236.89      261.99     13.56 o 
 -11   2  10      426.00      421.40      6.13 o 
 -10   2  10      204.58      238.42      6.72 o 
  -9   2  10      837.96      873.18     11.37 o 
  -8   2  10      228.85      249.52      6.85 o 
  -7   2  10      874.13      912.05     10.16 o 
  -6   2  10     5188.51     5257.64     31.79 o 
  -5   2  10       99.33      104.41      4.61 o 
  -4   2  10      259.23      249.86      3.58 o 
  -3   2  10      577.19      637.80      5.57 o 
  -2   2  10     1919.32     1916.61     17.28 o 
  -1   2  10      123.37      104.17      2.34 o 
   0   2  10     1276.06     1209.30     22.30 o 
   1   2  10     4188.98     4174.18     66.46 o 
   2   2  10      701.87      692.33     11.27 o 
   3   2  10      745.11      730.08     10.01 o 
   4   2  10     2013.31     1887.55     18.06 o 
   5   2  10      187.71      210.05      9.58 o 
   6   2  10       43.10       46.37      2.78 o 
   7   2  10      178.81      193.95      6.25 o 
   8   2  10      928.50      973.86     23.94 o 
   9   2  10       13.61       14.32      1.96 o 
  10   2  10      270.57      282.14      6.15 o 
  11   2  10        4.53        8.27      1.69 o 
 -11   3  10       21.37       25.41      2.04 o 
 -10   3  10       80.19       82.39      4.47 o 
  -9   3  10       13.93       19.18      2.27 o 
  -8   3  10        7.17        8.30      1.63 o 
  -7   3  10       57.83       65.84      3.02 o 
  -6   3  10      421.20      489.23      6.97 o 
  -5   3  10      406.51      458.38      6.39 o 
  -4   3  10      756.10      711.18      6.55 o 
  -3   3  10       75.25       74.84      2.03 o 
  -2   3  10      277.47      330.18      5.45 o 
  -1   3  10     1826.72     1812.61     25.56 o 
   0   3  10        0.30        1.34      1.18 o 
   1   3  10     1942.93     2049.19     43.25 o 
   2   3  10      998.40      887.80     20.53 o 
   3   3  10      717.30      643.86     14.76 o 
   4   3  10      337.47      330.99      7.35 o 
   5   3  10      306.11      283.98      7.33 o 
   6   3  10        1.09        3.03      1.57 o 
   7   3  10      915.36      972.03     15.06 o 
   8   3  10        1.36        4.10      1.60 o 
   9   3  10       26.52       22.89      2.35 o 
  10   3  10      277.45      290.61      6.70 o 
  11   3  10      361.42      394.57      8.94 o 
 -11   4  10      978.03     1012.36     13.79 o 
 -10   4  10       22.81       12.41      2.00 o 
  -9   4  10      836.22      822.33     16.18 o 
  -8   4  10       72.46       69.52      3.61 o 
  -7   4  10      865.99      884.99      9.93 o 
  -6   4  10        7.03        6.83      1.38 o 
  -5   4  10     7939.37     8117.51     52.74 o 
  -4   4  10      196.01      177.48      4.11 o 
  -3   4  10       66.74       72.17      2.58 o 
  -2   4  10      292.14      255.73      5.06 o 
  -1   4  10     1827.35     1905.34     41.55 o 
   0   4  10      739.52      797.88     19.80 o 
   1   4  10      318.95      370.93      7.58 o 
   2   4  10      207.56      214.10      7.21 o 
   3   4  10     9873.99     9339.37    273.52 o 
   4   4  10        2.13        8.86      2.84 o 
   5   4  10     1426.44     1421.69     32.35 o 
   6   4  10      912.95      923.46     16.63 o 
   7   4  10     1311.68     1385.27     19.65 o 
   8   4  10      105.01      111.84      6.25 o 
   9   4  10      772.20      735.21     13.54 o 
  10   4  10      407.70      430.10      8.09 o 
  11   4  10      257.88      264.93      8.23 o 
 -10   5  10     1009.42      972.57     51.85 o 
  -9   5  10      783.23      730.49     17.74 o 
  -8   5  10       77.84       87.07      3.63 o 
  -7   5  10      148.10      157.02      4.79 o 
  -6   5  10       35.55       26.03      2.11 o 
  -5   5  10      641.85      631.57      8.27 o 
  -4   5  10      676.03      642.75      8.68 o 
  -3   5  10        4.68        4.44      1.46 o 
  -2   5  10     6058.73     6090.26    124.27 o 
  -1   5  10      116.29      126.26      3.88 o 
   0   5  10     3447.97     3288.61     64.66 o 
   1   5  10       71.27       64.07      3.08 o 
   2   5  10     1975.55     2077.12     47.02 o 
   3   5  10     1070.32     1016.07     35.24 o 
   4   5  10      884.79      957.56     22.72 o 
   5   5  10     2843.53     2766.26    109.07 o 
   6   5  10      853.53      841.51     29.36 o 
   7   5  10      320.65      335.05      9.53 o 
   8   5  10      495.85      569.17     18.78 o 
   9   5  10       21.04       23.71      2.36 o 
  10   5  10      278.10      286.01      5.70 o 
  -9   6  10      215.16      185.37      6.23 o 
  -8   6  10      130.86      123.06      4.16 o 
  -7   6  10       42.92       49.88      3.30 o 
  -6   6  10     1535.85     1525.73     20.54 o 
  -5   6  10       34.74       50.64      2.87 o 
  -4   6  10      851.39      849.17     13.74 o 
  -3   6  10      544.74      442.76      9.89 o 
  -2   6  10    17683.51    16491.35    481.87 o 
  -1   6  10     4041.42     4036.05     79.12 o 
   0   6  10     5360.32     5570.72     76.43 o 
   1   6  10       63.82       47.81      3.12 o 
   2   6  10       15.91       16.24      2.36 o 
   3   6  10      583.78      609.03     19.49 o 
   4   6  10     3615.05     3634.63    118.52 o 
   5   6  10      143.10      163.96      7.54 o 
   6   6  10       99.49      108.30      6.00 o 
   7   6  10      297.96      314.23      8.87 o 
   8   6  10     1520.38     1545.39     29.80 o 
   9   6  10      105.47      112.58      4.82 o 
  -9   7  10     2580.38     2436.77     35.25 o 
  -8   7  10      594.13      600.50     13.32 o 
  -7   7  10      147.91      160.79      5.30 o 
  -6   7  10        2.01        8.89      1.68 o 
  -5   7  10      132.16      103.75      3.67 o 
  -4   7  10      141.01      176.34      4.94 o 
  -3   7  10     3718.24     3592.78     48.16 o 
  -2   7  10     3325.81     3137.37     59.25 o 
  -1   7  10     1203.91     1185.65     22.89 o 
   0   7  10      208.40      178.49      5.71 o 
   1   7  10     5647.08     5757.07    118.40 o 
   2   7  10     1987.94     1949.32     52.31 o 
   3   7  10      406.73      402.58      9.89 o 
   4   7  10      257.71      251.88      7.45 o 
   5   7  10      327.61      339.85      8.34 o 
   6   7  10       69.47       83.37      4.00 o 
   7   7  10     1915.35     2097.66     22.21 o 
   8   7  10      423.10      419.18      8.14 o 
  -7   8  10       23.16       14.10      2.03 o 
  -6   8  10      176.49      139.42      4.62 o 
  -5   8  10      405.90      373.48      6.15 o 
  -4   8  10     1263.38     1223.11     12.69 o 
  -3   8  10       51.50       40.82      2.62 o 
  -2   8  10        8.74       11.83      2.06 o 
  -1   8  10       81.01       91.98      4.23 o 
   0   8  10      261.61      261.23      8.17 o 
   1   8  10      974.22     1028.56     36.42 o 
   2   8  10      405.21      390.22     12.86 o 
   3   8  10        9.33        9.84      1.82 o 
   4   8  10      232.06      258.26      9.80 o 
   5   8  10      125.91       99.09      3.64 o 
   6   8  10        6.10        7.33      1.61 o 
   7   8  10      890.17      987.10     14.68 o 
  -6   9  10        0.06        0.54      1.61 o 
  -5   9  10     2581.06     2555.55    126.49 o 
  -4   9  10       22.24       17.73      3.37 o 
  -3   9  10        3.18        8.85      2.48 o 
  -2   9  10       26.58       28.30      3.67 o 
  -1   9  10     2059.58     2077.03     84.83 o 
   0   9  10      718.14      729.94     19.66 o 
   1   9  10      163.40      159.43      7.82 o 
   2   9  10      101.23       99.42      4.01 o 
   3   9  10       23.94       22.24      1.97 o 
   4   9  10        2.56        3.12      1.20 o 
   5   9  10      699.27      766.29      9.92 o 
  -3  10  10       17.99       18.43      3.41 o 
  -2  10  10      359.07      408.80     33.68 o 
  -1  10  10      243.45      266.49     14.38 o 
   0  10  10      111.19      110.31     10.69 o 
   1  10  10      269.10      281.61     31.75 o 
   2  10  10      488.17      511.24     59.21 o 
 -11   0  11     1402.76     1411.01     31.45 o 
  -9   0  11       95.75       92.59      4.89 o 
  -7   0  11      592.07      696.79     15.07 o 
  -5   0  11     5076.88     5171.57     49.08 o 
  -3   0  11     4402.63     4313.03     35.97 o 
  -1   0  11      834.42      850.12      9.51 o 
   1   0  11     1938.69     1985.47     57.56 o 
   3   0  11      188.99      195.56      5.88 o 
   5   0  11     1282.97     1268.93     21.18 o 
   7   0  11      852.36      867.92     15.98 o 
   9   0  11      428.67      443.37     10.91 o 
  11   0  11      205.62      202.93      8.27 o 
 -11   1  11       27.41       32.83      2.55 o 
 -10   1  11      288.76      273.67      6.83 o 
  -9   1  11      648.93      679.80      8.37 o 
  -8   1  11       27.33       22.71      1.77 o 
  -7   1  11    13754.97    14584.22    111.90 o 
  -6   1  11       56.12       39.56      2.32 o 
  -5   1  11       14.49        9.61      1.34 o 
  -4   1  11     3849.39     3706.86     26.34 o 
  -3   1  11     7957.96     8300.44     51.43 o 
  -2   1  11        8.10       13.37      1.19 o 
  -1   1  11      592.43      593.36      5.58 o 
   0   1  11     1047.27     1108.42     12.95 o 
   1   1  11      189.50      186.19      4.50 o 
   2   1  11      630.10      625.93      7.54 o 
   3   1  11      776.56      756.31      8.31 o 
   4   1  11       31.06       27.94      2.00 o 
   5   1  11     1543.87     1660.58     16.46 o 
   6   1  11     2870.27     2969.87     37.27 o 
   7   1  11     5927.38     5933.65     85.50 o 
   8   1  11      341.82      334.28      7.51 o 
   9   1  11     1009.98      989.28     11.42 o 
  10   1  11      568.15      567.74      7.29 o 
  11   1  11      105.45       97.11      2.80 o 
 -11   2  11       65.75       51.71      4.34 o 
 -10   2  11      203.27      264.23      6.62 o 
  -9   2  11      186.94      207.10      5.50 o 
  -8   2  11     1003.15     1036.29     12.68 o 
  -7   2  11      842.68      865.79      9.84 o 
  -6   2  11     3661.41     3762.90     36.40 o 
  -5   2  11     2162.04     2275.10     15.91 o 
  -4   2  11     1620.05     1583.66     11.97 o 
  -3   2  11      879.07      894.91     10.60 o 
  -2   2  11     2497.45     2474.68     18.54 o 
  -1   2  11     3148.91     3108.36     25.27 o 
   0   2  11     3723.74     3837.58     48.77 o 
   1   2  11      201.17      213.99      4.66 o 
   2   2  11        2.92        5.15      1.39 o 
   3   2  11     1824.07     1623.71     16.78 o 
   4   2  11      320.34      320.79      6.96 o 
   5   2  11       12.18       17.09      1.93 o 
   6   2  11     3686.05     3842.32     46.62 o 
   7   2  11     2282.54     2230.87     40.74 o 
   8   2  11      409.77      405.39     12.42 o 
   9   2  11     1119.85     1128.71     18.35 o 
  10   2  11      766.83      794.59     12.23 o 
  11   2  11       37.15       39.35      1.82 o 
 -11   3  11      115.48      119.96      6.06 o 
 -10   3  11      409.94      373.69      8.54 o 
  -9   3  11       29.04       24.96      2.20 o 
  -8   3  11        6.50        8.55      1.69 o 
  -7   3  11     1534.42     1533.56     14.31 o 
  -6   3  11       16.21       17.50      1.80 o 
  -5   3  11      215.25      214.91      4.75 o 
  -4   3  11       60.62       76.71      3.18 o 
  -3   3  11      179.57      171.77      3.26 o 
  -2   3  11      221.10      272.80      5.25 o 
  -1   3  11      732.15      695.50     11.93 o 
   0   3  11     1937.98     2088.04     47.22 o 
   1   3  11      367.85      356.53      8.34 o 
   2   3  11     2239.59     2246.91     43.46 o 
   3   3  11     2334.28     2314.76     43.03 o 
   4   3  11      542.87      572.66     35.44 o 
   5   3  11       47.91       63.10      3.67 o 
   6   3  11      596.16      656.79     13.53 o 
   7   3  11      128.75      125.96      5.26 o 
   8   3  11       28.44       27.73      3.44 o 
   9   3  11        6.35        5.95      1.49 o 
  10   3  11        7.62        9.86      1.59 o 
  11   3  11        5.34        4.32      1.01 o 
 -10   4  11     2912.74     2841.86     41.68 o 
  -9   4  11       24.38       24.57      2.78 o 
  -8   4  11      254.46      261.97      6.04 o 
  -7   4  11      365.20      298.97      6.18 o 
  -6   4  11     4106.80     4319.11     23.96 o 
  -5   4  11      219.00      196.28      4.81 o 
  -4   4  11     1832.12     1782.07     13.86 o 
  -3   4  11       97.60       78.75      2.80 o 
  -2   4  11     2889.14     2941.80     48.12 o 
  -1   4  11      835.77      844.22     13.85 o 
   0   4  11       56.13       42.34      2.43 o 
   1   4  11      284.31      261.96      6.08 o 
   2   4  11      193.72      201.66      7.08 o 
   3   4  11      503.43      499.82     17.72 o 
   4   4  11      715.65      715.89     12.77 o 
   5   4  11       85.06       81.18      4.84 o 
   6   4  11      270.77      264.81      8.92 o 
   7   4  11       16.84       13.59      2.62 o 
   8   4  11       59.20       60.13      4.57 o 
   9   4  11      598.62      635.09     14.16 o 
  10   4  11      264.19      248.76      5.77 o 
 -10   5  11       97.24      123.89      6.00 o 
  -9   5  11      676.61      696.35     13.38 o 
  -8   5  11      246.40      263.06      6.36 o 
  -7   5  11       38.55       28.11      2.39 o 
  -6   5  11       33.34       19.56      2.27 o 
  -5   5  11      113.55      100.01      3.87 o 
  -4   5  11     1360.95     1419.20     15.24 o 
  -3   5  11      531.68      539.16      7.11 o 
  -2   5  11        2.19        2.79      1.23 o 
  -1   5  11     3072.44     3001.93     62.20 o 
   0   5  11      712.61      712.64     19.61 o 
   1   5  11     2043.90     2067.28     26.80 o 
   2   5  11     1814.22     1733.68     36.49 o 
   3   5  11       72.09       67.26      3.95 o 
   4   5  11       32.59       30.45      3.72 o 
   5   5  11       35.07       25.05      3.23 o 
   6   5  11        1.45        0.80      2.35 o 
   7   5  11     1156.31     1253.94     17.44 o 
   8   5  11       36.94       30.36      2.78 o 
   9   5  11       27.65       26.23      2.28 o 
  10   5  11       71.05       69.89      3.22 o 
  -9   6  11       12.73       17.72      3.27 o 
  -8   6  11        1.48        2.44      1.79 o 
  -7   6  11       33.64       40.15      3.22 o 
  -6   6  11      106.73      113.93      4.86 o 
  -5   6  11       24.58       33.21      2.41 o 
  -4   6  11     1040.36     1044.58     13.11 o 
  -3   6  11      918.50      971.30     18.38 o 
  -2   6  11        4.29        7.89      1.85 o 
  -1   6  11      367.71      352.30     11.31 o 
   0   6  11        0.29        6.81      2.64 o 
   1   6  11     2406.67     2424.02     35.16 o 
   2   6  11      233.40      209.00      7.66 o 
   3   6  11     1594.77     1673.48     34.41 o 
   4   6  11       35.36       37.27      4.44 o 
   5   6  11     1357.02     1399.93     22.01 o 
   6   6  11       56.85       63.58      4.49 o 
   7   6  11     1236.14     1326.87     16.92 o 
   8   6  11        6.87       13.65      1.54 o 
   9   6  11      157.98      167.80      5.12 o 
  -8   7  11      457.72      447.27      8.18 o 
  -7   7  11      502.71      511.98      9.22 o 
  -6   7  11        7.51        4.33      2.63 o 
  -5   7  11       31.12       27.32      2.07 o 
  -4   7  11      222.42      214.23      5.02 o 
  -3   7  11      786.35      709.35     13.14 o 
  -2   7  11      756.64      784.09     22.49 o 
  -1   7  11     1754.66     1777.03     40.55 o 
   0   7  11     1823.48     1839.53     26.10 o 
   1   7  11       30.27       26.71      2.40 o 
   2   7  11       29.22       38.79      3.12 o 
   3   7  11      120.14      135.32      4.84 o 
   4   7  11      226.48      199.72      7.91 o 
   5   7  11       17.41       14.29      2.15 o 
   6   7  11     2067.96     2077.99     25.98 o 
   7   7  11       45.74       41.23      2.41 o 
   8   7  11      142.51      141.34      7.54 o 
  -7   8  11      321.55      307.66     40.18 o 
  -6   8  11      243.55      269.18      8.97 o 
  -5   8  11       36.40       20.56      2.07 o 
  -4   8  11     1372.24     1270.19     19.41 o 
  -3   8  11      628.60      649.10     11.77 o 
  -2   8  11      372.87      338.40     18.11 o 
  -1   8  11      191.34      180.22      7.69 o 
   0   8  11       10.23        9.14      1.83 o 
   1   8  11      628.88      640.19     23.84 o 
   2   8  11      357.72      335.83     13.72 o 
   3   8  11       52.75       67.30      2.98 o 
   4   8  11        0.07        2.49      0.96 o 
   5   8  11      309.96      308.00      9.23 o 
   6   8  11        7.13        1.81      1.15 o 
   7   8  11      170.33      151.90      7.41 o 
  -5   9  11      298.51      300.35     20.72 o 
  -4   9  11      628.70      539.35     38.20 o 
  -3   9  11      406.33      461.22     27.50 o 
  -2   9  11      798.12      784.23     23.58 o 
  -1   9  11       15.49       16.62      4.37 o 
   0   9  11       24.35       47.77      6.79 o 
   1   9  11      297.67      283.45     15.76 o 
   2   9  11     2515.76     2352.92    139.57 o 
   3   9  11      304.22      284.89     14.98 o 
   4   9  11      155.53      150.64      5.93 o 
   5   9  11       36.85       38.19      3.42 o 
 -10   0  12      191.52      204.73     17.66 o 
  -8   0  12        1.09        3.77      1.75 o 
  -6   0  12     1439.39     1556.49     31.18 o 
  -4   0  12     1335.25     1291.93     16.15 o 
  -2   0  12      142.26      134.84      4.18 o 
   0   0  12      398.56      397.14     10.76 o 
   2   0  12        8.79       12.23      2.02 o 
   4   0  12       26.62       26.14      3.21 o 
   6   0  12     6033.23     6381.01     65.77 o 
   8   0  12      176.99      178.05      7.21 o 
  10   0  12        0.41       -0.54      2.31 o 
 -11   1  12      671.71      680.44     17.38 o 
 -10   1  12      576.74      614.74      9.95 o 
  -9   1  12       48.61       47.88      3.01 o 
  -8   1  12      270.91      303.24      6.87 o 
  -7   1  12      704.00      746.32     10.62 o 
  -6   1  12      117.52      111.91      4.13 o 
  -5   1  12       14.98        7.50      1.41 o 
  -4   1  12     5012.37     5049.61     35.22 o 
  -3   1  12     2755.32     2700.88     14.27 o 
  -2   1  12       29.54       29.59      1.53 o 
  -1   1  12     3316.92     3446.55     24.71 o 
   0   1  12     1745.74     1719.75     16.39 o 
   1   1  12      372.22      382.13      6.09 o 
   2   1  12      390.29      395.01      6.09 o 
   3   1  12      796.77      789.00      8.89 o 
   4   1  12      266.86      289.80      5.74 o 
   5   1  12       41.83       40.77      2.66 o 
   6   1  12     7615.32     7834.76     62.93 o 
   7   1  12      899.55      914.28     13.32 o 
   8   1  12        0.83        3.10      1.61 o 
   9   1  12      641.46      625.36      8.99 o 
  10   1  12      251.15      254.11      4.59 o 
  11   1  12      246.60      246.52      5.74 o 
 -10   2  12      317.40      341.19      8.15 o 
  -9   2  12        5.18        8.55      1.53 o 
  -8   2  12       26.69       29.46      2.35 o 
  -7   2  12      485.58      535.99      8.13 o 
  -6   2  12      602.32      632.58      9.30 o 
  -5   2  12      264.13      261.32      4.98 o 
  -4   2  12      109.44      120.05      2.89 o 
  -3   2  12      168.08      141.05      3.16 o 
  -2   2  12      134.61      165.20      6.86 o 
  -1   2  12     3160.85     3349.49     34.33 o 
   0   2  12       82.91       80.62      2.67 o 
   1   2  12        1.80        5.10      1.54 o 
   2   2  12      218.92      212.14      4.55 o 
   3   2  12      365.08      345.66      6.41 o 
   4   2  12      695.72      662.28      9.39 o 
   5   2  12      109.50      109.10      3.97 o 
   6   2  12      471.52      490.29      8.51 o 
   7   2  12       41.78       41.64      2.88 o 
   8   2  12       27.22       28.08      2.57 o 
   9   2  12      200.71      200.82      5.20 o 
  10   2  12      137.11      115.68      5.18 o 
  11   2  12       56.74       73.76      6.72 o 
 -10   3  12      239.85      260.37      8.94 o 
  -9   3  12     1472.91     1475.52     14.45 o 
  -8   3  12     3553.12     3833.70     24.43 o 
  -7   3  12       33.79       27.31      2.09 o 
  -6   3  12      398.89      376.59      6.66 o 
  -5   3  12      238.67      260.58      5.16 o 
  -4   3  12       83.78       74.55      2.72 o 
  -3   3  12     5068.07     5020.64     26.18 o 
  -2   3  12     4500.78     4466.70     33.26 o 
  -1   3  12      190.37      224.14      4.36 o 
   0   3  12      386.22      386.31      7.00 o 
   1   3  12     2923.74     2798.68     40.61 o 
   2   3  12     2212.16     2094.53     36.30 o 
   3   3  12      223.89      243.64      7.26 o 
   4   3  12       64.16       62.69      3.69 o 
   5   3  12     1013.73     1057.39     15.27 o 
   6   3  12      435.48      428.04      9.02 o 
   7   3  12       36.79       31.27      3.65 o 
   8   3  12     1351.87     1369.86     26.43 o 
   9   3  12     1920.84     2029.77     53.47 o 
  10   3  12      499.33      508.30      9.97 o 
 -10   4  12      215.09      206.84      7.53 o 
  -9   4  12      422.52      435.38     10.63 o 
  -8   4  12      813.97      805.35     10.58 o 
  -7   4  12        2.50        5.66      1.58 o 
  -6   4  12      420.98      384.13      7.24 o 
  -5   4  12     1573.53     1602.11     13.12 o 
  -4   4  12      814.27      795.28      9.18 o 
  -3   4  12      197.76      209.31      4.20 o 
  -2   4  12      217.00      198.10      4.04 o 
  -1   4  12     3526.55     3451.98     55.36 o 
   0   4  12      465.34      525.20     10.67 o 
   1   4  12     3797.07     3851.56     47.85 o 
   2   4  12     2242.51     2187.30     38.94 o 
   3   4  12        2.00        3.26      2.89 o 
   4   4  12      962.02     1028.34     30.93 o 
   5   4  12     5475.42     5569.65    125.47 o 
   6   4  12      478.04      544.24     12.19 o 
   7   4  12      157.10      144.87      6.81 o 
   8   4  12      287.63      289.07     10.55 o 
   9   4  12     1807.70     1906.57     53.72 o 
  10   4  12       64.44       69.02      2.89 o 
  -9   5  12     1661.96     1677.30     23.02 o 
  -8   5  12       18.13       20.74      2.99 o 
  -7   5  12      331.31      279.11      5.96 o 
  -6   5  12        1.00        0.88      1.38 o 
  -5   5  12      621.66      591.39      8.25 o 
  -4   5  12      422.68      473.59      7.69 o 
  -3   5  12      735.58      817.84     10.08 o 
  -2   5  12     1176.00     1150.65     16.96 o 
  -1   5  12      475.92      409.14     12.15 o 
   0   5  12     1346.95     1406.44     38.07 o 
   1   5  12      690.88      692.98     20.77 o 
   2   5  12     1507.87     1421.29     64.36 o 
   3   5  12     1336.18     1271.48     32.27 o 
   4   5  12       49.58       54.23      3.70 o 
   5   5  12      560.05      528.18     14.47 o 
   6   5  12      219.01      202.36      8.47 o 
   7   5  12      238.47      255.33      6.89 o 
   8   5  12     1185.89     1196.37     33.14 o 
   9   5  12      280.04      259.82      5.77 o 
  -8   6  12     2000.39     1885.90     20.80 o 
  -7   6  12      153.94      177.27      5.72 o 
  -6   6  12      171.41      177.76      5.74 o 
  -5   6  12      548.21      517.15      8.39 o 
  -4   6  12     5600.04     5619.35     38.69 o 
  -3   6  12     1234.73     1268.99     19.31 o 
  -2   6  12       34.92       33.35      2.59 o 
  -1   6  12      107.83       89.90      4.33 o 
   0   6  12      153.75      160.43      6.00 o 
   1   6  12      360.16      355.60     10.31 o 
   2   6  12     1584.80     1557.52     49.62 o 
   3   6  12      542.02      511.12     10.69 o 
   4   6  12     2846.25     2908.84     68.47 o 
   5   6  12       93.50      114.33      5.44 o 
   6   6  12     1830.74     1896.40     22.91 o 
   7   6  12      211.27      218.22      5.74 o 
   8   6  12      770.83      811.76     15.08 o 
  -7   7  12       22.94       38.22      2.20 o 
  -6   7  12       45.48       32.40      2.24 o 
  -5   7  12       25.23       17.79      1.85 o 
  -4   7  12      648.95      623.66      8.90 o 
  -3   7  12       51.44       43.14      2.85 o 
  -2   7  12      125.90      104.45      6.25 o 
  -1   7  12     1788.63     1760.65     52.26 o 
   0   7  12      318.65      309.84      7.22 o 
   1   7  12     1041.14      986.21     35.72 o 
   2   7  12      531.90      545.62     14.62 o 
   3   7  12       31.19       34.74      2.35 o 
   4   7  12      213.16      201.21      5.25 o 
   5   7  12        5.34       15.44      3.54 o 
   6   7  12        7.67        7.00      1.31 o 
   7   7  12      206.89      200.22      4.75 o 
  -6   8  12      253.26      244.70      7.37 o 
  -5   8  12      932.54     1090.83     20.97 o 
  -4   8  12      164.55      170.20      7.20 o 
  -3   8  12       41.01       39.62      2.76 o 
  -2   8  12        4.37        1.73      1.98 o 
  -1   8  12     1088.98     1123.93     43.53 o 
   0   8  12       62.44       68.57      4.09 o 
   1   8  12     2358.32     2318.88     84.26 o 
   2   8  12      212.20      185.21      7.99 o 
   3   8  12      507.30      493.97     15.24 o 
   4   8  12        5.23        3.36      1.15 o 
   5   8  12     2012.69     2065.35     44.10 o 
   6   8  12      327.56      400.30      8.19 o 
  -4   9  12      471.96      485.89     43.66 o 
  -3   9  12       59.61       73.73      4.43 o 
  -2   9  12     1700.36     1781.86     62.38 o 
  -1   9  12       32.13       44.54      3.96 o 
   0   9  12        0.88        3.12      3.37 o 
   1   9  12      351.14      309.77     19.57 o 
   2   9  12      284.30      282.46     10.39 o 
   3   9  12      400.49      448.14     21.40 o 
  -9   0  13     3791.71     4076.60     73.56 o 
  -7   0  13      102.56      115.54      6.44 o 
  -5   0  13      139.90      110.30      6.12 o 
  -3   0  13     1171.62     1170.99     13.25 o 
  -1   0  13      506.24      511.05      8.27 o 
   1   0  13     2327.28     2478.98     51.04 o 
   3   0  13     1875.93     1897.49     21.06 o 
   5   0  13      692.93      691.76     14.10 o 
   7   0  13     2013.11     1934.38     49.16 o 
   9   0  13      571.36      545.44     12.98 o 
 -10   1  13      280.20      282.94      9.24 o 
  -9   1  13     4716.69     4709.93     53.11 o 
  -8   1  13        0.25        3.18      1.32 o 
  -7   1  13      794.93      837.83     10.83 o 
  -6   1  13     7086.83     7391.78     62.35 o 
  -5   1  13     5453.39     5556.18     64.74 o 
  -4   1  13       68.71       63.44      2.88 o 
  -3   1  13      265.82      266.10      4.44 o 
  -2   1  13      747.88      745.73      6.95 o 
  -1   1  13     1440.98     1459.59     10.28 o 
   0   1  13     1695.31     1725.13     17.41 o 
   1   1  13      330.00      303.35      5.84 o 
   2   1  13      263.40      263.64      5.64 o 
   3   1  13     1905.95     1898.41     19.21 o 
   4   1  13     2157.47     2226.44     16.32 o 
   5   1  13       72.86       66.22      3.58 o 
   6   1  13      220.38      227.81      6.22 o 
   7   1  13     1040.26     1028.80     14.07 o 
   8   1  13      255.22      248.65      5.67 o 
   9   1  13      641.56      614.96      8.95 o 
  10   1  13       12.47       10.91      1.26 o 
 -10   2  13      642.59      644.52     21.74 o 
  -9   2  13      216.34      212.68      5.54 o 
  -8   2  13        1.71        3.71      1.91 o 
  -7   2  13       18.06       24.15      2.00 o 
  -6   2  13       28.23       22.43      2.05 o 
  -5   2  13      444.86      436.18      7.35 o 
  -4   2  13      900.75      924.70      9.38 o 
  -3   2  13     4067.87     3974.67     19.90 o 
  -2   2  13     1658.37     1700.91     11.18 o 
  -1   2  13       94.34       85.03      2.68 o 
   0   2  13     2691.51     2664.89     25.32 o 
   1   2  13      371.47      320.34      5.66 o 
   2   2  13      466.94      455.43      6.43 o 
   3   2  13     1872.99     1879.98     18.84 o 
   4   2  13      439.44      417.85      8.31 o 
   5   2  13      559.95      566.35     10.04 o 
   6   2  13      651.10      665.83     14.49 o 
   7   2  13      222.06      219.10      6.38 o 
   8   2  13      408.76      419.37      7.14 o 
   9   2  13       20.78       18.57      1.71 o 
  10   2  13      523.52      540.89     10.26 o 
 -10   3  13      603.34      607.47     15.73 o 
  -9   3  13      223.55      237.18      9.33 o 
  -8   3  13      206.20      202.44      5.62 o 
  -7   3  13       44.52       35.39      2.88 o 
  -6   3  13      555.29      603.65      8.64 o 
  -5   3  13      163.71      176.23      5.02 o 
  -4   3  13       26.69       29.09      2.13 o 
  -3   3  13      471.36      480.55      6.42 o 
  -2   3  13      216.86      240.31      4.43 o 
  -1   3  13     1059.01     1088.18     11.53 o 
   0   3  13     2350.23     2406.40     28.73 o 
   1   3  13       75.47       78.48      3.43 o 
   2   3  13       24.64       43.56      6.61 o 
   3   3  13      173.30      158.26      5.76 o 
   4   3  13     1227.33     1215.55     16.17 o 
   5   3  13       72.46       66.16      4.40 o 
   6   3  13       68.80       83.11      5.50 o 
   7   3  13      501.66      547.40     12.65 o 
   8   3  13      192.04      194.53      7.09 o 
   9   3  13      135.23      127.78      5.20 o 
  10   3  13        1.78        1.25      1.39 o 
  -9   4  13        2.64        5.89      1.76 o 
  -8   4  13      436.87      483.27      8.94 o 
  -7   4  13       10.28       18.39      1.98 o 
  -6   4  13      241.09      232.10      5.56 o 
  -5   4  13     1979.22     1872.66     15.07 o 
  -4   4  13       12.91       10.95      2.21 o 
  -3   4  13     1107.72     1102.74      9.75 o 
  -2   4  13      786.21      781.35      9.32 o 
  -1   4  13     3387.43     3486.31     35.60 o 
   0   4  13      117.86      103.52      3.85 o 
   1   4  13        3.68       12.40      1.87 o 
   2   4  13     4209.67     4189.19     74.80 o 
   3   4  13      173.68      165.23      7.91 o 
   4   4  13       45.04       39.35      3.74 o 
   5   4  13      163.28      179.56      5.94 o 
   6   4  13      872.96      943.98     16.94 o 
   7   4  13      546.99      536.37     11.93 o 
   8   4  13      201.86      191.35      7.79 o 
   9   4  13       61.52       73.91      3.72 o 
  -9   5  13       81.51       94.57      7.55 o 
  -8   5  13      783.22      759.29     13.12 o 
  -7   5  13      149.37      123.41      4.43 o 
  -6   5  13      645.44      544.61      8.83 o 
  -5   5  13       84.67       74.55      3.19 o 
  -4   5  13       31.93       27.65      2.05 o 
  -3   5  13      848.75      800.22      9.91 o 
  -2   5  13     1586.05     1583.15     21.13 o 
  -1   5  13      564.74      521.83      9.58 o 
   0   5  13     2163.77     2320.59     33.30 o 
   1   5  13       79.13       65.36      3.83 o 
   2   5  13       26.04       27.94      3.19 o 
   3   5  13       59.16       40.62      3.29 o 
   4   5  13        0.58       -0.66      1.81 o 
   5   5  13        5.16        8.40      5.21 o 
   6   5  13       15.10       18.42      2.63 o 
   7   5  13      167.65      219.13      6.45 o 
   8   5  13      854.58      896.40     13.00 o 
   9   5  13        1.24        3.10      2.06 o 
  -8   6  13       20.10       20.40      2.17 o 
  -7   6  13        9.67       11.52      1.64 o 
  -6   6  13      516.52      450.22      8.55 o 
  -5   6  13     1268.45     1272.96     13.89 o 
  -4   6  13       10.44        6.95      1.55 o 
  -3   6  13      837.18      814.11     11.73 o 
  -2   6  13       36.31       25.77      4.01 o 
  -1   6  13     3777.39     3688.52     67.94 o 
   0   6  13      243.17      204.50      5.98 o 
   1   6  13     6747.84     6949.22    167.77 o 
   2   6  13     2323.63     2381.81     83.09 o 
   3   6  13     1164.26     1161.14     27.49 o 
   4   6  13      238.66      205.09      7.28 o 
   5   6  13      595.95      613.94     10.95 o 
   6   6  13      362.39      382.74     10.09 o 
   7   6  13       34.15       29.49      2.40 o 
   8   6  13       26.71       20.90      6.17 o 
  -7   7  13        0.94       -0.18      1.29 o 
  -6   7  13     1223.86     1282.97     27.51 o 
  -5   7  13     1096.42     1171.04     18.92 o 
  -4   7  13       71.86       73.12      3.60 o 
  -3   7  13      286.20      317.91      7.12 o 
  -2   7  13       50.44       38.47      3.15 o 
  -1   7  13       20.15       31.60      2.65 o 
   0   7  13     1260.48     1299.91     33.97 o 
   1   7  13      195.11      226.40      7.93 o 
   2   7  13      418.38      404.89     10.20 o 
   3   7  13      653.06      599.87     17.51 o 
   4   7  13      292.80      272.25      7.37 o 
   5   7  13      239.53      234.36      5.41 o 
   6   7  13      270.05      302.22      6.03 o 
  -5   8  13       28.58       34.53      4.23 o 
  -4   8  13      268.38      242.00      9.96 o 
  -3   8  13      538.52      520.68     12.35 o 
  -2   8  13      152.16      188.45      7.36 o 
  -1   8  13     1034.02     1045.66     33.73 o 
   0   8  13       63.38       53.47      3.24 o 
   1   8  13       79.36       68.00      3.55 o 
   2   8  13        0.17        1.28      1.60 o 
   3   8  13      244.74      209.61      6.48 o 
   4   8  13     1769.81     1905.38     65.97 o 
   5   8  13      229.55      218.67      6.24 o 
  -2   9  13     1019.66      988.26     43.01 o 
  -1   9  13        7.82       10.42      2.17 o 
   0   9  13      177.46      201.40     11.47 o 
   1   9  13       38.75       41.57      5.59 o 
   2   9  13       90.99      115.75      7.35 o 
  -8   0  14      842.25      868.08     12.81 o 
  -6   0  14     2117.90     2249.60     34.45 o 
  -4   0  14      241.56      266.04      8.38 o 
  -2   0  14      164.76      153.01      4.85 o 
   0   0  14        0.21       11.31      4.89 o 
   2   0  14       21.63       26.81      2.66 o 
   4   0  14      517.62      486.76     12.05 o 
   6   0  14      827.06      789.89     20.84 o 
   8   0  14      294.68      288.57      8.56 o 
  10   0  14     1024.42      907.72     15.12 o 
  -9   1  14       25.26       27.81      2.07 o 
  -8   1  14        0.78        6.18      1.86 o 
  -7   1  14      192.99      228.96      5.31 o 
  -6   1  14     3517.78     3528.86     22.65 o 
  -5   1  14     1058.22     1099.61     13.08 o 
  -4   1  14      276.58      310.56      6.42 o 
  -3   1  14      712.94      717.57      7.98 o 
  -2   1  14      579.89      575.94      6.88 o 
  -1   1  14     1921.19     1869.29     12.69 o 
   0   1  14     2538.55     2526.30     16.69 o 
   1   1  14       60.24       59.44      3.08 o 
   2   1  14        2.64        9.65      2.78 o 
   3   1  14     2243.14     2189.16     17.24 o 
   4   1  14     1468.92     1473.76     15.71 o 
   5   1  14      149.77      167.47      5.00 o 
   6   1  14       14.45       10.19      2.08 o 
   7   1  14      559.84      543.92      7.74 o 
   8   1  14       39.89       43.68      2.40 o 
   9   1  14     1048.26     1007.91     17.11 o 
  10   1  14      113.22       89.41      3.59 o 
  -9   2  14       88.13       95.69      3.92 o 
  -8   2  14       22.84       24.47      2.15 o 
  -7   2  14      242.78      217.45      5.56 o 
  -6   2  14      618.26      690.66      9.77 o 
  -5   2  14       62.52       68.57      3.90 o 
  -4   2  14        9.23       10.53      1.92 o 
  -3   2  14     1576.22     1603.24     12.43 o 
  -2   2  14      119.87      125.22      3.66 o 
  -1   2  14       55.15       56.45      2.71 o 
   0   2  14     1621.10     1582.69     12.88 o 
   1   2  14      827.87      856.42     10.28 o 
   2   2  14     2789.70     2651.72     32.33 o 
   3   2  14      129.27      130.37      4.54 o 
   4   2  14      671.05      644.90     10.42 o 
   5   2  14      153.04      152.04      5.68 o 
   6   2  14     3321.42     3334.33     42.66 o 
   7   2  14       22.45       22.03      2.29 o 
   8   2  14        7.90        5.73      1.60 o 
   9   2  14      353.75      362.92     11.61 o 
  -9   3  14      200.28      184.02      7.99 o 
  -8   3  14        1.84        2.70      1.06 o 
  -7   3  14      142.82      115.73      4.16 o 
  -6   3  14        0.02        2.91      1.52 o 
  -5   3  14     2196.15     2146.83     16.84 o 
  -4   3  14     1538.49     1483.00     14.29 o 
  -3   3  14      640.07      675.76      8.36 o 
  -2   3  14     1432.70     1410.89     10.95 o 
  -1   3  14      719.49      723.04      8.55 o 
   0   3  14       26.38       29.29      2.25 o 
   1   3  14     1279.93     1325.39     14.96 o 
   2   3  14      107.99      101.53      4.60 o 
   3   3  14     1943.99     2027.00     20.55 o 
   4   3  14       13.44       11.86      2.15 o 
   5   3  14       40.08       42.35      3.46 o 
   6   3  14      362.34      362.61      9.93 o 
   7   3  14      352.90      354.94     12.08 o 
   8   3  14      342.66      343.98      8.71 o 
   9   3  14        5.68       10.04      1.59 o 
  -9   4  14      229.10      222.92      8.16 o 
  -8   4  14       60.50       46.58      3.42 o 
  -7   4  14     3232.75     3193.62     43.73 o 
  -6   4  14        2.73        3.05      1.38 o 
  -5   4  14       80.96       83.74      3.64 o 
  -4   4  14      178.81      139.84      4.78 o 
  -3   4  14     6500.55     6612.93     59.67 o 
  -2   4  14        3.88        6.78      1.36 o 
  -1   4  14     1398.97     1486.97     16.63 o 
   0   4  14      698.72      755.24      9.77 o 
   1   4  14       89.01       89.30      4.23 o 
   2   4  14        0.00        4.72      3.85 o 
   3   4  14     1694.48     1728.61     19.17 o 
   4   4  14        8.77        8.22      1.87 o 
   5   4  14     1866.26     1935.11     24.38 o 
   6   4  14      196.87      197.81      7.43 o 
   7   4  14     1343.67     1386.62     37.32 o 
   8   4  14       22.47       20.22      2.25 o 
   9   4  14        9.44       18.46      1.68 o 
  -8   5  14      313.97      309.02      7.69 o 
  -7   5  14      506.16      501.40      9.50 o 
  -6   5  14        0.11        2.04      1.48 o 
  -5   5  14      804.62      840.84     10.41 o 
  -4   5  14       41.58       47.54      2.68 o 
  -3   5  14        2.51        4.85      1.36 o 
  -2   5  14     2515.32     2438.61     26.17 o 
  -1   5  14      755.19      821.96      8.83 o 
   0   5  14     3225.56     3312.97     29.60 o 
   1   5  14       84.12       76.94      3.95 o 
   2   5  14     2931.83     2741.68     53.64 o 
   3   5  14      341.59      331.29      8.58 o 
   4   5  14      782.30      826.17     14.91 o 
   5   5  14        8.71        5.29      1.46 o 
   6   5  14      708.63      744.09     13.35 o 
   7   5  14       65.22       67.57      3.31 o 
   8   5  14     1025.36     1058.91     16.06 o 
  -7   6  14        0.95        0.13      2.14 o 
  -6   6  14      199.66      219.30      5.61 o 
  -5   6  14       87.29      106.57      4.38 o 
  -4   6  14       80.20       75.37      3.11 o 
  -3   6  14       59.25       51.00      2.64 o 
  -2   6  14      177.66      188.00      5.49 o 
  -1   6  14      212.66      247.60      6.02 o 
   0   6  14      751.58      745.01     10.08 o 
   1   6  14        2.26        6.17      1.93 o 
   2   6  14     2785.29     2882.10     41.10 o 
   3   6  14       32.80       47.57      3.38 o 
   4   6  14      201.44      203.07      6.01 o 
   5   6  14        3.18        0.25      1.42 o 
   6   6  14     2425.32     2473.58     30.56 o 
   7   6  14       20.49       12.57      1.92 o 
  -6   7  14      244.50      249.74      7.43 o 
  -5   7  14       31.97       27.89      2.41 o 
  -4   7  14       88.61       92.15      3.96 o 
  -3   7  14       57.62       61.52      3.28 o 
  -2   7  14      612.26      709.14     14.42 o 
  -1   7  14     3135.65     3045.23     37.04 o 
   0   7  14     1292.06     1199.56     27.69 o 
   1   7  14      756.56      773.73     15.71 o 
   2   7  14      268.94      287.82      7.46 o 
   3   7  14     1976.25     1950.46     60.88 o 
   4   7  14       49.44       38.80      2.52 o 
   5   7  14        9.12        4.35      1.17 o 
   6   7  14        2.12       -2.32      2.32 o 
  -4   8  14      263.84      241.70     25.54 o 
  -3   8  14      383.44      379.65     16.42 o 
  -2   8  14       14.46       23.87      2.03 o 
  -1   8  14     2431.68     2341.66     69.16 o 
   0   8  14       31.71       29.66      2.33 o 
   1   8  14      691.82      696.69     21.46 o 
   2   8  14      174.03      161.07      4.53 o 
   3   8  14      339.42      314.35      7.48 o 
   4   8  14       90.36       92.87      5.70 o 
  -7   0  15       22.35       19.16      2.56 o 
  -5   0  15      486.00      468.82     12.10 o 
  -3   0  15     6331.38     6346.12     39.14 o 
  -1   0  15     5627.95     5646.85     30.63 o 
   1   0  15     3627.31     3535.40     42.63 o 
   3   0  15     1989.78     1941.75     23.78 o 
   5   0  15       36.42       52.25      4.14 o 
   7   0  15     1874.64     1903.06     39.60 o 
   9   0  15     3598.54     3457.55    109.79 o 
  -9   1  15      481.66      474.63      9.56 o 
  -8   1  15     1447.09     1495.68     21.21 o 
  -7   1  15       99.48       97.01      3.77 o 
  -6   1  15      148.67      162.78      5.23 o 
  -5   1  15     5415.64     5451.99     28.75 o 
  -4   1  15      235.07      217.96      5.45 o 
  -3   1  15     1079.96     1071.22     11.19 o 
  -2   1  15        5.52        7.93      1.41 o 
  -1   1  15     1886.21     1923.52     16.07 o 
   0   1  15       27.23       28.11      2.18 o 
   1   1  15      634.98      639.04      8.32 o 
   2   1  15     1358.56     1367.37     13.99 o 
   3   1  15      288.79      307.32      7.89 o 
   4   1  15      475.66      482.15      8.82 o 
   5   1  15     2195.40     2148.79     18.42 o 
   6   1  15       50.86       53.27      2.75 o 
   7   1  15      208.71      180.74      4.46 o 
   8   1  15        2.63        3.91      1.27 o 
   9   1  15     2225.96     2118.42     23.85 o 
  -9   2  15      972.39      970.19     50.46 o 
  -8   2  15     1345.14     1470.20     17.85 o 
  -7   2  15      120.36      137.01      4.50 o 
  -6   2  15      239.07      247.18      6.09 o 
  -5   2  15        8.36       12.83      2.22 o 
  -4   2  15     1415.21     1398.94     16.24 o 
  -3   2  15      387.70      436.46      7.23 o 
  -2   2  15     1934.34     1940.92     15.25 o 
  -1   2  15        0.06        1.26      1.49 o 
   0   2  15     1455.35     1477.88     13.48 o 
   1   2  15       30.77       31.03      2.48 o 
   2   2  15     4220.51     4343.95     52.21 o 
   3   2  15      100.50      112.99      4.55 o 
   4   2  15       29.92       33.60      3.40 o 
   5   2  15       90.20       90.26      5.32 o 
   6   2  15      793.30      785.88     14.01 o 
   7   2  15       25.62       20.30      2.21 o 
   8   2  15      617.59      620.08     12.85 o 
   9   2  15      963.79      903.36     21.16 o 
  -8   3  15      181.51      185.39      5.52 o 
  -7   3  15        1.78        1.16      1.30 o 
  -6   3  15       31.18       24.02      2.28 o 
  -5   3  15     2418.18     2458.93     21.98 o 
  -4   3  15       53.38       43.51      2.53 o 
  -3   3  15      153.25      151.78      4.03 o 
  -2   3  15      266.39      253.64      5.20 o 
  -1   3  15       15.46       14.94      1.89 o 
   0   3  15      915.15      872.07     11.03 o 
   1   3  15     2321.59     2357.11     30.42 o 
   2   3  15      499.53      494.67      9.75 o 
   3   3  15      281.21      291.76      8.90 o 
   4   3  15       19.57       25.68      2.62 o 
   5   3  15      164.74      198.89      6.73 o 
   6   3  15      203.51      186.49      7.78 o 
   7   3  15       15.24       11.43      2.05 o 
   8   3  15       27.51       36.66      2.41 o 
  -8   4  15      499.85      412.61     11.50 o 
  -7   4  15       91.22       81.53      3.41 o 
  -6   4  15        0.48        1.41      1.48 o 
  -5   4  15       89.65      100.72      3.73 o 
  -4   4  15      152.49      155.54      4.81 o 
  -3   4  15      321.43      346.65      5.73 o 
  -2   4  15     1544.79     1492.50     13.25 o 
  -1   4  15        4.28       11.61      1.60 o 
   0   4  15     1652.17     1642.91     15.85 o 
   1   4  15       94.28       99.13      4.40 o 
   2   4  15      399.74      367.15      9.15 o 
   3   4  15       24.01       27.22      2.92 o 
   4   4  15     1155.76     1189.43     20.08 o 
   5   4  15      103.85      118.86      5.14 o 
   6   4  15      547.93      563.26     11.37 o 
   7   4  15       42.69       36.62      4.31 o 
   8   4  15      614.09      629.19     17.30 o 
  -7   5  15      305.38      288.44      6.61 o 
  -6   5  15      324.49      361.57      7.69 o 
  -5   5  15       63.35       52.28      2.66 o 
  -4   5  15       70.84       43.95      2.64 o 
  -3   5  15      255.14      256.26      5.56 o 
  -2   5  15      275.09      296.40      6.13 o 
  -1   5  15       10.18        8.02      1.34 o 
   0   5  15      915.03      958.09     11.06 o 
   1   5  15       10.64       21.39      4.29 o 
   2   5  15        3.26        2.56      1.70 o 
   3   5  15      308.26      301.22      8.78 o 
   4   5  15      112.60       90.24      3.99 o 
   5   5  15        0.68        0.07      1.53 o 
   6   5  15       52.69       46.20      2.83 o 
   7   5  15       60.54       55.69      2.99 o 
  -6   6  15      105.93       96.57      4.43 o 
  -5   6  15      513.75      492.85      8.26 o 
  -4   6  15       30.00       41.17      2.32 o 
  -3   6  15      260.05      248.15      6.57 o 
  -2   6  15      160.23      159.25      5.17 o 
  -1   6  15     2229.56     2161.56     34.88 o 
   0   6  15      660.75      682.19      9.65 o 
   1   6  15       16.11       16.88      2.46 o 
   2   6  15      116.83      139.91      5.20 o 
   3   6  15      382.03      376.07     12.93 o 
   4   6  15        9.32        5.73      1.66 o 
   5   6  15      153.89      160.92      5.17 o 
   6   6  15       77.36       61.22      4.61 o 
  -5   7  15      194.27      185.33     14.29 o 
  -4   7  15       69.12       39.06      3.13 o 
  -3   7  15       46.31       54.49      3.01 o 
  -2   7  15       65.61       63.92      3.07 o 
  -1   7  15      231.64      221.40      5.80 o 
   0   7  15       36.82       50.10      3.72 o 
   1   7  15      863.23      875.62     20.62 o 
   2   7  15       70.74       60.78      3.30 o 
   3   7  15       28.23       27.74      2.36 o 
   4   7  15      100.64       80.71      3.33 o 
  -1   8  15       36.37       45.30      4.09 o 
   0   8  15        2.70       -0.07      1.44 o 
   1   8  15      306.62      264.24      9.82 o 
  -8   0  16     2053.09     2081.56     22.70 o 
  -6   0  16     1286.45     1388.02     21.69 o 
  -4   0  16      207.52      219.45      7.61 o 
  -2   0  16      282.41      302.21      7.67 o 
   0   0  16      167.72      149.38      5.51 o 
   2   0  16      207.15      218.98      7.79 o 
   4   0  16      760.91      758.87     14.06 o 
   6   0  16      513.33      486.10     10.20 o 
   8   0  16      326.95      316.52      8.23 o 
  -8   1  16      141.53      143.28      4.14 o 
  -7   1  16       88.55       99.51      3.78 o 
  -6   1  16     1005.04      995.17     11.95 o 
  -5   1  16      276.95      272.70      7.23 o 
  -4   1  16       27.51       29.55      2.66 o 
  -3   1  16     1343.92     1284.04     14.46 o 
  -2   1  16       28.13       26.38      2.25 o 
  -1   1  16     2025.12     2005.65     14.33 o 
   0   1  16      113.85      108.20      3.64 o 
   1   1  16      679.85      687.06      9.65 o 
   2   1  16      943.75      941.06     13.30 o 
   3   1  16      112.31      127.26      4.54 o 
   4   1  16       36.47       32.04      2.10 o 
   5   1  16      395.67      382.47      7.39 o 
   6   1  16       14.21       15.54      2.07 o 
   7   1  16      312.64      317.87      6.31 o 
   8   1  16      207.67      211.87      5.84 o 
  -8   2  16     1135.83     1152.38     16.36 o 
  -7   2  16      139.41      148.20      4.26 o 
  -6   2  16      234.97      240.83      5.49 o 
  -5   2  16     1142.64     1153.98     13.81 o 
  -4   2  16      191.89      181.64      5.85 o 
  -3   2  16      123.14      139.41      5.37 o 
  -2   2  16      292.19      301.09      6.50 o 
  -1   2  16      214.52      215.61      5.25 o 
   0   2  16     2910.34     2986.45     32.69 o 
   1   2  16       59.88       56.86      2.80 o 
   2   2  16        9.08        5.88      1.85 o 
   3   2  16      129.16      125.17      5.59 o 
   4   2  16     2388.19     2396.54     25.94 o 
   5   2  16        7.21        7.60      1.49 o 
   6   2  16       46.09       51.37      2.70 o 
   7   2  16       23.32       25.45      2.21 o 
   8   2  16       50.57       44.29      2.70 o 
  -8   3  16       72.56       67.97      5.17 o 
  -7   3  16      152.43      146.06      4.51 o 
  -6   3  16      690.12      730.44     10.79 o 
  -5   3  16      148.25      128.63      5.18 o 
  -4   3  16      994.26      909.18     13.97 o 
  -3   3  16      216.19      216.63      6.10 o 
  -2   3  16      441.05      432.64      8.07 o 
  -1   3  16     2606.44     2545.18     16.94 o 
   0   3  16      829.20      839.32     13.95 o 
   1   3  16       81.77       81.62      4.25 o 
   2   3  16      194.68      181.25      6.36 o 
   3   3  16     2221.34     2172.38     25.59 o 
   4   3  16      314.96      295.94      6.41 o 
   5   3  16      119.27      114.46      4.76 o 
   6   3  16       27.35       30.23      2.48 o 
   7   3  16      146.97      130.69      4.51 o 
   8   3  16      235.82      236.18     19.27 o 
  -7   4  16     1535.40     1427.87     15.47 o 
  -6   4  16       86.79       80.18      4.03 o 
  -5   4  16     1057.84     1123.95     12.17 o 
  -4   4  16      167.24      160.84      5.09 o 
  -3   4  16      250.87      241.65      6.26 o 
  -2   4  16      741.00      699.69      8.32 o 
  -1   4  16       97.42       89.94      3.13 o 
   0   4  16      464.96      420.38      8.25 o 
   1   4  16        2.06        4.11      1.60 o 
   2   4  16      449.46      452.07      9.96 o 
   3   4  16     2246.34     2274.07     28.15 o 
   4   4  16       55.61       73.26      5.25 o 
   5   4  16        1.78        3.35      1.11 o 
   6   4  16      330.10      296.28      6.54 o 
   7   4  16      560.88      574.38      8.11 o 
  -6   5  16       69.35       64.09      4.03 o 
  -5   5  16      344.40      318.57      7.14 o 
  -4   5  16     1847.87     1690.72     22.45 o 
  -3   5  16     1024.97      954.61     10.44 o 
  -2   5  16       99.58      111.26      3.68 o 
  -1   5  16       40.14       48.81      2.87 o 
   0   5  16     3760.72     3556.58     44.50 o 
   1   5  16      276.22      260.12      6.20 o 
   2   5  16        0.04        1.08      1.40 o 
   3   5  16     1118.79     1119.44     15.79 o 
   4   5  16       35.36       28.87      2.60 o 
   5   5  16       20.50       18.08      2.17 o 
   6   5  16      266.99      256.36      9.17 o 
  -5   6  16       16.01       11.51      6.66 o 
  -4   6  16      218.52      197.94      5.45 o 
  -3   6  16      779.22      681.55     17.76 o 
  -2   6  16     1063.99     1029.12     21.51 o 
  -1   6  16        0.19        1.13      1.67 o 
   0   6  16      855.62      836.81     21.59 o 
   1   6  16       97.61      118.53      4.86 o 
   2   6  16        1.08        0.85      1.57 o 
   3   6  16      335.91      314.28      7.34 o 
   4   6  16     4526.36     4603.58     84.00 o 
   5   6  16      273.84      293.81      8.10 o 
  -3   7  16     1083.19     1261.23     88.21 o 
  -2   7  16       18.14       34.59      2.57 o 
  -1   7  16      125.96      111.20      6.19 o 
   0   7  16      788.85      827.48     26.51 o 
   1   7  16      316.72      302.08      8.52 o 
   2   7  16       21.62       25.68      3.00 o 
   3   7  16       22.39       21.68      2.55 o 
  -7   0  17      531.55      522.49     11.81 o 
  -5   0  17     2370.23     2425.88     54.65 o 
  -3   0  17      749.70      701.17     17.63 o 
  -1   0  17     2281.95     2260.33     28.09 o 
   1   0  17        4.07        4.84      2.04 o 
   3   0  17     1150.23     1088.99     18.29 o 
   5   0  17      223.31      236.67      5.93 o 
   7   0  17      341.79      311.29     19.93 o 
  -7   1  17     1934.72     1888.39     15.10 o 
  -6   1  17      218.15      213.19      5.42 o 
  -5   1  17      217.62      234.81      7.25 o 
  -4   1  17     1435.43     1462.98     18.76 o 
  -3   1  17     3257.36     3237.99     22.65 o 
  -2   1  17      115.23      119.59      4.01 o 
  -1   1  17       78.62       74.84      3.02 o 
   0   1  17        1.69        3.02      1.28 o 
   1   1  17       16.96       16.03      1.72 o 
   2   1  17     3000.56     3017.88     33.67 o 
   3   1  17     5752.26     5715.70     69.93 o 
   4   1  17      100.31       98.77      3.67 o 
   5   1  17      469.92      489.74      7.79 o 
   6   1  17      848.37      864.65      9.65 o 
   7   1  17      423.31      397.78      8.99 o 
  -7   2  17      377.09      335.25      6.93 o 
  -6   2  17       39.26       31.36      2.43 o 
  -5   2  17      110.45      111.52      4.31 o 
  -4   2  17      176.07      169.90      6.02 o 
  -3   2  17       40.84       42.27      2.85 o 
  -2   2  17     1943.11     1939.68     15.54 o 
  -1   2  17      654.85      594.34      7.83 o 
   0   2  17      131.33      130.89      4.16 o 
   1   2  17       45.42       49.60      2.50 o 
   2   2  17     1041.31     1057.39     12.50 o 
   3   2  17      137.06      147.33      4.64 o 
   4   2  17      651.83      659.43     10.72 o 
   5   2  17      356.49      360.26      6.64 o 
   6   2  17       63.39       52.57      2.62 o 
   7   2  17        4.21        1.28      1.06 o 
  -7   3  17      197.99      181.38      6.53 o 
  -6   3  17     1269.04     1233.43     21.43 o 
  -5   3  17       35.57       32.47      2.61 o 
  -4   3  17       70.16       68.13      4.78 o 
  -3   3  17      106.87      119.43      4.29 o 
  -2   3  17     1203.06     1182.68     12.53 o 
  -1   3  17     1063.66     1023.12     11.55 o 
   0   3  17       18.55       22.10      2.19 o 
   1   3  17      120.04      121.16      4.41 o 
   2   3  17      229.64      238.41      7.05 o 
   3   3  17      207.15      191.88      6.76 o 
   4   3  17      258.36      240.13      7.14 o 
   5   3  17       11.06        8.89      1.68 o 
   6   3  17     1263.54     1237.18     11.94 o 
   7   3  17       69.73       61.79      5.58 o 
  -6   4  17      566.04      551.99     11.42 o 
  -5   4  17       47.92       53.72      2.89 o 
  -4   4  17      321.54      302.12      7.13 o 
  -3   4  17      326.85      304.74      7.48 o 
  -2   4  17       62.57       72.72      3.30 o 
  -1   4  17      734.25      732.38      9.28 o 
   0   4  17     3438.71     3415.68     33.41 o 
   1   4  17      550.41      556.54      8.61 o 
   2   4  17      329.98      343.17      8.89 o 
   3   4  17      150.16      156.12      5.82 o 
   4   4  17      145.99      134.90      5.00 o 
   5   4  17        4.53        6.64      1.73 o 
   6   4  17      277.87      267.34      7.63 o 
  -5   5  17       92.93       75.13      4.30 o 
  -4   5  17      660.53      613.04     17.15 o 
  -3   5  17       41.34       28.51      2.82 o 
  -2   5  17     1011.98     1059.20     18.84 o 
  -1   5  17       88.84       75.85      3.29 o 
   0   5  17       52.32       55.39      2.54 o 
   1   5  17      236.44      204.18      5.33 o 
   2   5  17        5.61        2.43      1.43 o 
   3   5  17      501.97      526.33     10.94 o 
   4   5  17       75.95       73.02      3.52 o 
   5   5  17      249.84      237.90      9.26 o 
  -3   6  17        1.37        4.21      2.34 o 
  -2   6  17        0.01        3.17      2.37 o 
  -1   6  17       12.34       14.72      1.89 o 
   0   6  17      348.69      282.68     13.10 o 
   1   6  17     1082.06     1010.13     14.49 o 
   2   6  17       61.23       87.16      3.98 o 
   3   6  17     2053.44     2068.43     22.04 o 
  -6   0  18      870.85      849.42     12.88 o 
  -4   0  18      414.95      404.97     14.90 o 
  -2   0  18      511.18      508.12     11.78 o 
   0   0  18     3213.64     3144.22     59.38 o 
   2   0  18       70.98       71.27      4.59 o 
   4   0  18     1002.92      960.11     32.45 o 
   6   0  18      896.97      886.77     38.48 o 
  -6   1  18      297.16      300.77      6.17 o 
  -5   1  18      298.59      308.10      8.27 o 
  -4   1  18      880.53      870.59     13.70 o 
  -3   1  18      342.54      316.48      8.63 o 
  -2   1  18     1178.15     1199.87     13.84 o 
  -1   1  18      250.44      239.69      5.57 o 
   0   1  18     1958.33     1893.86     26.14 o 
   1   1  18       13.90       16.51      1.67 o 
   2   1  18       50.26       53.38      2.75 o 
   3   1  18       99.49      101.08      4.05 o 
   4   1  18      111.09      118.07      4.63 o 
   5   1  18        0.44       -0.60      1.51 o 
   6   1  18      786.23      753.19     13.48 o 
  -6   2  18        0.13        2.91      1.40 o 
  -5   2  18      274.87      304.39      6.72 o 
  -4   2  18        1.51        4.14      1.58 o 
  -3   2  18       69.17       70.85      3.57 o 
  -2   2  18      358.18      343.63      6.89 o 
  -1   2  18      769.83      765.64      8.94 o 
   0   2  18      483.24      510.42      7.38 o 
   1   2  18      125.58      118.72      4.15 o 
   2   2  18      278.00      271.53      6.51 o 
   3   2  18       45.79       46.15      2.70 o 
   4   2  18      127.99      122.49      4.40 o 
   5   2  18      439.87      415.67      7.65 o 
   6   2  18      146.01      144.10      4.82 o 
  -6   3  18      705.21      731.02     10.92 o 
  -5   3  18       14.32       20.90      1.83 o 
  -4   3  18      111.06      114.81      4.00 o 
  -3   3  18     1674.09     1593.17     16.25 o 
  -2   3  18      608.09      599.31      8.68 o 
  -1   3  18      236.40      248.52      5.41 o 
   0   3  18      243.31      235.16      5.16 o 
   1   3  18     1896.10     1789.06     19.17 o 
   2   3  18       17.12       21.79      2.36 o 
   3   3  18        3.75        2.24      1.42 o 
   4   3  18      392.41      430.81      8.71 o 
   5   3  18       89.23       95.58      3.82 o 
  -5   4  18     1462.78     1335.99     17.07 o 
  -4   4  18      419.87      396.43      7.85 o 
  -3   4  18        1.45        0.46      1.72 o 
  -2   4  18       12.93        4.53      1.56 o 
  -1   4  18      441.20      437.46      7.09 o 
   0   4  18        8.95        6.86      1.37 o 
   1   4  18     1682.06     1695.35     23.78 o 
   2   4  18      219.01      248.16      5.61 o 
   3   4  18        6.34        5.04      1.17 o 
   4   4  18       60.41       56.20      3.03 o 
   5   4  18      555.99      546.98     13.71 o 
  -3   5  18      701.28      782.69     13.46 o 
  -2   5  18     1331.67     1319.91     18.24 o 
  -1   5  18        0.19        1.04      1.79 o 
   0   5  18       55.73       45.40      2.50 o 
   1   5  18     1075.46     1109.68     18.27 o 
   2   5  18      259.50      244.57      5.30 o 
   3   5  18      322.36      348.52      7.56 o 
  -5   0  19       20.63       25.36      2.80 o 
  -3   0  19     2366.23     2376.68     85.80 o 
  -1   0  19     2087.09     2031.32     46.77 o 
   1   0  19     3234.80     3199.49     84.03 o 
   3   0  19     1109.69     1110.36     35.27 o 
   5   0  19     1283.95     1237.31     90.24 o 
  -5   1  19        4.19        7.58      1.41 o 
  -4   1  19       72.39       65.91      3.54 o 
  -3   1  19       10.00       12.71      1.93 o 
  -2   1  19       62.53       54.15      2.87 o 
  -1   1  19       15.26       14.60      1.47 o 
   0   1  19     1046.87     1042.17     12.43 o 
   1   1  19      855.86      863.61     11.65 o 
   2   1  19       15.03       16.96      2.25 o 
   3   1  19      195.04      203.70      6.03 o 
   4   1  19     1431.31     1462.31     23.01 o 
   5   1  19        6.80        7.67      1.81 o 
  -5   2  19       12.02        9.97      1.69 o 
  -4   2  19     1363.21     1338.66     14.47 o 
  -3   2  19        7.18        8.79      1.73 o 
  -2   2  19        0.36        0.72      1.17 o 
  -1   2  19      235.96      233.23      6.57 o 
   0   2  19     2068.77     2075.32     17.29 o 
   1   2  19      309.16      311.45      6.38 o 
   2   2  19        4.55        5.19      1.88 o 
   3   2  19     1048.35     1079.50     14.23 o 
   4   2  19      566.67      567.14      9.11 o 
   5   2  19        1.02       -0.01      3.72 o 
  -4   3  19        8.66       13.31      1.57 o 
  -3   3  19     1022.53     1011.07     15.78 o 
  -2   3  19       43.52       32.85      1.96 o 
  -1   3  19       34.99       31.06      2.21 o 
   0   3  19       23.81       21.70      2.25 o 
   1   3  19      226.47      235.90      5.86 o 
   2   3  19      311.63      285.01      6.23 o 
   3   3  19     1813.85     1841.37     16.68 o 
   4   3  19     1248.21     1210.51     17.21 o 
  -3   4  19      100.18       84.78      7.88 o 
  -2   4  19      550.71      540.01     21.40 o 
  -1   4  19       77.36       84.64      3.89 o 
   0   4  19       61.58       61.47      4.08 o 
   1   4  19       43.71       44.18      2.77 o 
   2   4  19      699.52      678.98      9.59 o 
   3   4  19       29.91       13.84      4.11 o 
  -2   0  20     2026.54     1903.52     65.73 o 
   0   0  20       12.06       15.37      2.31 o 
   2   0  20      112.56      120.21      5.42 o 
  -3   1  20        8.07        7.64      1.56 o 
  -2   1  20       12.53       10.99      2.98 o 
  -1   1  20      322.04      318.01      6.73 o 
   0   1  20      349.13      360.76      6.55 o 
   1   1  20      612.08      589.13      7.67 o 
   2   1  20      589.16      588.97     10.30 o 
   3   1  20       55.51       53.95      3.09 o 
  -3   2  20      598.09      577.25     13.56 o 
  -2   2  20      204.12      197.85      6.99 o 
  -1   2  20        7.43        4.30      1.31 o 
   0   2  20      510.19      498.21     10.92 o 
   1   2  20      194.97      199.62      5.30 o 
   2   2  20      751.76      799.19     11.60 o 
  -1   3  20      755.93      751.27     22.14 o 
   0   3  20      555.43      536.15     13.19 o 
   1   3  20       19.70       16.03      2.22 o 
                                                 
